# Supplementary material for: abYpap: improvements to the prediction of antibody VH/VL packing using gradient boosted regression
Source: Protein Eng Des Sel. 2023 Nov 28;36:gzad021. doi: 10.1093/protein/gzad021 (PMC10719492; doi:10.1093/protein/gzad021)
Supplement: Nonredundant-New_gzad021 [file nonredundant-new_gzad021.txt]

12E8_0	12E8_1	15C8_0	1A0Q_0	1A14_0	1A2Y_0	1A3L_0	1A3R_0	1A4J_0	1A4J_1
1A4K_0	1A4K_1	1A5F_0	1A6T_0	1A6T_1	1A6U_0	1A6V_0	1A6V_1	1A6V_2	1A6W_0
1A7N_0	1A7O_0	1A7P_0	1A7Q_0	1A7R_0	1ACY_0	1AD0_0	1AD0_1	1AD9_0	1AD9_1
1ADQ_0	1AE6_0	1AFV_0	1AFV_1	1AHW_0	1AHW_1	1AI1_0	1AIF_0	1AIF_1	1AJ7_0
1AP2_0	1AP2_1	1AQK_0	1AR1_0	1AXS_0	1AXS_1	1AXT_0	1AY1_0	1B2W_0	1B4J_0
1BAF_0	1BBD_0	1BBJ_0	1BEY_0	1BFO_0	1BFO_1	1BFO_2	1BFO_3	1BFV_0	1BGX_0
1BJ1_0	1BJ1_1	1BLN_0	1BLN_1	1BM3_0	1BOG_0	1BQL_0	1BVK_0	1BVK_1	1BVL_0
1BVL_1	1BZ7_0	1C08_0	1C12_0	1C1E_0	1C5B_0	1C5C_0	1C5D_0	1C5D_1	1CBV_0
1CE1_0	1CF8_0	1CFN_0	1CFQ_0	1CFS_0	1CFT_0	1CFV_0	1CGS_0	1CIC_0	1CIC_1
1CK0_0	1CL7_0	1CLO_0	1CLY_0	1CLZ_0	1CR9_0	1CT8_0	1CT8_1	1CU4_0	1CZ8_0
1CZ8_1	1D5B_0	1D5B_1	1D5I_0	1D6V_0	1DBA_0	1DBB_0	1DBJ_0	1DBK_0	1DBM_0
1DEE_0	1DEE_1	1DEE_2	1DFB_0	1DL7_0	1DLF_0	1DN0_0	1DN0_1	1DQD_0	1DQJ_0
1DQL_0	1DQM_0	1DQQ_0	1DQQ_1	1DSF_0	1DVF_0	1DVF_1	1DZB_0	1DZB_1	1E4W_0
1E4X_0	1E4X_1	1E6J_0	1E6O_0	1EAP_0	1EGJ_0	1EHL_0	1EJO_0	1EMT_0	1EO8_0
1ETZ_0	1ETZ_1	1EZV_0	1F11_0	1F11_1	1F3D_0	1F3D_1	1F3R_0	1F4W_0	1F4X_0
1F4Y_0	1F58_0	1F8T_0	1F90_0	1FAI_0	1FBI_0	1FBI_1	1FDL_0	1FE8_0	1FE8_1
1FE8_2	1FGN_0	1FGV_0	1FH5_0	1FIG_0	1FJ1_0	1FJ1_1	1FL3_0	1FL3_1	1FL5_0
1FL5_1	1FL6_0	1FL6_1	1FLR_0	1FN4_0	1FN4_1	1FNS_0	1FOR_0	1FPT_0	1FRG_0
1FSK_0	1FSK_1	1FSK_2	1FSK_3	1FVC_0	1FVC_1	1FVD_0	1FVD_1	1FVE_0	1FVE_1
1G7H_0	1G7I_0	1G7J_0	1G7L_0	1G7M_0	1G9M_0	1G9N_0	1GAF_0	1GC1_0	1GGB_0
1GGC_0	1GGI_0	1GGI_1	1GHF_0	1GIG_0	1GPO_0	1GPO_1	1H0D_0	1H3P_0	1H8N_0
1H8O_0	1H8O_1	1H8S_0	1H8S_1	1HEZ_0	1HEZ_1	1HH6_0	1HH9_0	1HI6_0	1HIL_0
1HIL_1	1HIM_0	1HIM_1	1HIN_0	1HKL_0	1HQ4_0	1HQ4_1	1HYS_0	1HZH_0	1HZH_1
1I3G_0	1I7Z_0	1I7Z_1	1I8I_0	1I8K_0	1I8M_0	1I8M_1	1I9I_0	1I9J_0	1I9R_0
1I9R_1	1I9R_2	1IAI_0	1IAI_1	1IBG_0	1IC4_0	1IC5_0	1IC7_0	1IFH_0	1IGA_0
1IGA_1	1IGC_0	1IGF_0	1IGF_1	1IGI_0	1IGJ_0	1IGJ_1	1IGM_0	1IGT_0	1IGT_1
1IGY_0	1IGY_1	1IKF_0	1IL1_0	1IND_0	1INE_0	1IQD_0	1IQW_0	1IT9_0	1J05_0
1J05_1	1J1O_0	1J1P_0	1J1X_0	1J5O_0	1JFQ_0	1JGL_0	1JGU_0	1JGV_0	1JHK_0
1JHL_0	1JN6_0	1JNH_0	1JNH_1	1JNH_2	1JNH_3	1JNL_0	1JNN_0	1JP5_0	1JP5_1
1JPS_0	1JPT_0	1JRH_0	1JV5_0	1K4C_0	1K4D_0	1K6Q_0	1KB5_0	1KC5_0	1KCR_0
1KCS_0	1KCU_0	1KCV_0	1KEG_0	1KEL_0	1KEM_0	1KEN_0	1KEN_1	1KFA_0	1KFA_1
1KIP_0	1KIQ_0	1KIR_0	1KN2_0	1KN4_0	1KNO_0	1KNO_1	1KNO_2	1KTR_0	1KYO_0
1KYO_1	1L7I_0	1L7T_0	1LK3_0	1LK3_1	1LMK_0	1LMK_1	1LMK_2	1LMK_3	1LO0_0
1LO0_1	1LO2_0	1LO2_1	1LO3_0	1LO3_1	1LO4_0	1M71_0	1M7D_0	1M7I_0	1MAM_0
1MCO_0	1MCP_0	1MEX_0	1MF2_0	1MF2_1	1MFA_0	1MFB_0	1MFC_0	1MFD_0	1MFE_0
1MH5_0	1MH5_1	1MHH_0	1MHH_1	1MHP_0	1MHP_1	1MIE_0	1MIM_0	1MJ8_0	1MJJ_0
1MJJ_1	1MJU_0	1MLB_0	1MLC_0	1MLC_1	1MNU_0	1MOE_0	1MOE_1	1MPA_0	1MQK_0
1MRC_0	1MRD_0	1MRE_0	1MRF_0	1MVU_0	1N0X_0	1N0X_1	1N4X_0	1N4X_1	1N5Y_0
1N64_0	1N6Q_0	1N7M_0	1N8Z_0	1NAK_0	1NAK_1	1NBV_0	1NBY_0	1NBZ_0	1NC2_0
1NC2_1	1NC4_0	1NC4_1	1NCA_0	1NCB_0	1NCC_0	1NCD_0	1NCW_0	1ND0_0	1ND0_1
1ND0_2	1ND0_3	1NDG_0	1NDM_0	1NFD_0	1NFD_1	1NGP_0	1NGQ_0	1NGW_0	1NGW_1
1NGX_0	1NGX_1	1NGY_0	1NGZ_0	1NJ9_0	1NJ9_1	1NL0_0	1NLB_0	1NLD_0	1NMA_0
1NMB_0	1NMC_0	1NSN_0	1OAK_0	1OAQ_0	1OAR_0	1OAR_1	1OAR_2	1OAR_3	1OAU_0
1OAU_1	1OAX_0	1OAX_1	1OAY_0	1OAY_1	1OAZ_0	1OAZ_1	1OB1_0	1OB1_1	1OCW_0
1OPG_0	1ORQ_0	1ORS_0	1OSP_0	1OTS_0	1OTS_1	1OTT_0	1OTT_1	1OTU_0	1OTU_1
1P2C_0	1P2C_1	1P4B_0	1P4I_0	1P7K_0	1P7K_1	1P84_0	1PG7_0	1PG7_1	1PG7_2
1PG7_3	1PKQ_0	1PKQ_1	1PLG_0	1PSK_0	1PZ5_0	1Q0X_0	1Q0Y_0	1Q1J_0	1Q1J_1
1Q72_0	1Q9K_0	1Q9L_0	1Q9L_1	1Q9O_0	1Q9O_1	1Q9W_0	1Q9W_1	1QBL_0	1QBM_0
1QFU_0	1QFW_0	1QFW_1	1QGC_0	1QKZ_0	1QLE_0	1QLR_0	1QLR_1	1QNZ_0	1QOK_0
1QYG_0	1R0A_0	1R24_0	1R24_1	1R3I_0	1R3J_0	1R3K_0	1R3L_0	1R70_0	1R70_1
1RFD_0	1RHH_0	1RHH_1	1RIH_0	1RIU_0	1RIV_0	1RJL_0	1RMF_0	1RU9_0	1RUA_0
1RUK_0	1RUL_0	1RUM_0	1RUP_0	1RUQ_0	1RUR_0	1RVF_0	1RZ7_0	1RZ8_0	1RZ8_1
1RZF_0	1RZG_0	1RZG_1	1RZI_0	1RZI_1	1RZI_2	1RZI_3	1RZI_4	1RZI_5	1RZI_6
1RZI_7	1RZJ_0	1RZK_0	1S3K_0	1S5H_0	1S5I_0	1S78_0	1S78_1	1SBS_0	1SEQ_0
1SM3_0	1SVZ_0	1SVZ_1	1SY6_0	1T03_0	1T04_0	1T04_1	1T2Q_0	1T3F_0	1T4K_0
1T4K_1	1T66_0	1T66_1	1TET_0	1TJG_0	1TJH_0	1TJI_0	1TPX_0	1TQB_0	1TQC_0
1TZG_0	1TZG_1	1TZH_0	1TZH_1	1TZI_0	1U6A_0	1U8H_0	1U8I_0	1U8J_0	1U8K_0
1U8L_0	1U8M_0	1U8N_0	1U8O_0	1U8Q_0	1U91_0	1U92_0	1U93_0	1U95_0	1UA6_0
1UAC_0	1UB5_0	1UB5_1	1UB6_0	1UB6_1	1UCB_0	1UJ3_0	1UM4_0	1UM5_0	1UM6_0
1UWE_0	1UWE_1	1UWE_2	1UWG_0	1UWG_1	1UWX_0	1UWX_1	1UYW_0	1UYW_1	1UZ6_0
1UZ6_1	1UZ6_2	1UZ6_3	1UZ8_0	1UZ8_1	1V7M_0	1V7M_1	1V7N_0	1V7N_1	1V7N_3
1VFA_0	1VFB_0	1VGE_0	1VPO_0	1W72_0	1W72_1	1WC7_0	1WC7_1	1WCB_0	1WCB_1
1WEJ_0	1WT5_0	1WT5_1	1WZ1_0	1X9Q_0	1XCQ_0	1XCQ_1	1XCQ_2	1XCQ_3	1XCT_0
1XCT_1	1XF2_0	1XF2_1	1XF3_0	1XF3_1	1XF4_0	1XF4_1	1XF5_0	1XF5_1	1XGP_0
1XGQ_0	1XGR_0	1XGT_0	1XGU_0	1XGY_0	1XGY_1	1XIW_0	1XIW_1	1Y0L_0	1Y0L_1
1Y0L_2	1Y0L_3	1Y18_0	1Y18_1	1Y18_2	1Y18_3	1YEC_0	1YED_0	1YED_1	1YEE_0
1YEF_0	1YEG_0	1YEH_0	1YEI_0	1YEJ_0	1YEK_0	1YJD_0	1YMH_0	1YMH_1	1YNK_0
1YNL_0	1YNT_0	1YNT_1	1YQV_0	1YUH_0	1YUH_1	1YY8_0	1YY8_1	1YY9_0	1YYL_0
1YYL_1	1YYM_0	1YYM_1	1Z3G_0	1Z3G_1	1ZA3_0	1ZA3_1	1ZA6_0	1ZA6_1	1ZA6_2
1ZA6_3	1ZAN_0	1ZEA_0	1ZTX_0	1ZVO_0	1ZWI_0	25C8_0	2A0L_0	2A0L_1	2A1W_0
2A1W_1	2A6D_0	2A6D_1	2A6I_0	2A6J_0	2A6J_1	2A6K_0	2A6K_1	2A77_0	2A9M_0
2A9M_1	2A9N_0	2A9N_1	2AAB_0	2ADF_0	2ADG_0	2ADI_0	2ADJ_0	2AEP_0	2AEQ_0
2AGJ_0	2AI0_0	2AI0_1	2AI0_2	2AI0_3	2AJ3_0	2AJ3_1	2AJ3_2	2AJS_0	2AJU_0
2AJV_0	2AJX_0	2AJY_0	2AJZ_0	2AJZ_1	2AK1_0	2AP2_0	2AP2_1	2ARJ_0	2ARJ_1
2ATK_0	2B0S_0	2B1A_0	2B2X_0	2B2X_1	2B4C_0	2BDN_0	2BFV_0	2BJM_0	2BMK_0
2BMK_1	2BOC_0	2BRR_0	2BRR_1	2C1O_0	2C1O_1	2C1P_0	2C1P_1	2CGR_0	2CJU_0
2CK0_0	2CMR_0	2D03_0	2D7T_0	2DBL_0	2DD8_0	2DDQ_0	2DLF_0	2DQC_0	2DQD_0
2DQE_0	2DQF_0	2DQF_1	2DQG_0	2DQH_0	2DQI_0	2DQJ_0	2DQT_0	2DQU_0	2DTM_0
2DWD_0	2DWE_0	2E27_0	2EH7_0	2EH8_0	2EIZ_0	2EKS_0	2EXW_0	2EXW_1	2EXY_0
2EXY_1	2EZ0_0	2EZ0_1	2F19_0	2F58_0	2F5A_0	2F5B_0	2FAT_0	2FB4_0	2FBJ_0
2FD6_0	2FEC_0	2FEC_1	2FED_0	2FED_1	2FEE_0	2FEE_1	2FGW_0	2FJF_0	2FJF_1
2FJF_2	2FJF_3	2FJF_4	2FJF_5	2FJF_6	2FJF_7	2FJF_8	2FJF_9	2FJG_0	2FJG_1
2FJH_0	2FJH_1	2FL5_0	2FL5_1	2FL5_2	2FL5_3	2FR4_0	2FR4_1	2FX7_0	2FX8_0
2FX8_1	2FX8_2	2FX8_3	2FX9_0	2FX9_1	2G2R_0	2G2R_1	2G5B_0	2G5B_1	2G5B_2
2G5B_3	2G60_0	2G75_0	2G75_1	2GCY_0	2GFB_0	2GFB_1	2GFB_2	2GFB_3	2GFB_4
2GFB_5	2GFB_6	2GFB_7	2GHW_0	2GHW_1	2GJJ_0	2GJJ_1	2GJZ_0	2GJZ_1	2GK0_0
2GK0_1	2GKI_1	2GSG_0	2GSG_1	2GSI_0	2GSI_1	2GSI_2	2GSI_3	2H1P_0	2H2P_0
2H2P_1	2H2S_0	2H2S_1	2H32_0	2H8P_0	2H9G_0	2H9G_1	2HFE_0	2HFF_0	2HFF_1
2HFG_0	2HG5_0	2HH0_0	2HJF_0	2HKF_0	2HKH_0	2HLF_0	2HLF_1	2HMI_0	2HRP_0
2HT2_0	2HT2_1	2HT3_0	2HT3_1	2HT4_0	2HT4_1	2HTK_0	2HTK_1	2HTL_0	2HTL_1
2HVK_0	2HWZ_0	2I5Y_0	2I5Y_1	2I60_0	2I60_1	2I9L_0	2I9L_1	2I9L_2	2I9L_3
2IBZ_0	2IFF_0	2IG2_0	2IGF_0	2IH1_0	2IH3_0	2IPT_0	2IPU_0	2IPU_1	2IQ9_0
2IQA_0	2IQA_1	2ITC_0	2ITD_0	2J4W_0	2J5L_0	2J6E_0	2J6E_1	2J88_0	2JB5_0
2JB6_2	2JEL_0	2JIX_0	2JIX_3	2JIX_5	2JK5_0	2KH2_0	2LTQ_0	2LTQ_1	2MCP_0
2NLJ_0	2NR6_0	2NR6_1	2NTF_0	2NTF_1	2NXY_0	2NXZ_0	2NY0_0	2NY1_0	2NY2_0
2NY3_0	2NY5_0	2NY6_0	2NY7_0	2NYY_0	2NZ9_0	2NZ9_1	2O5X_0	2O5Y_0	2O5Z_0
2OJZ_0	2OJZ_1	2OK0_0	2OP4_0	2OQJ_0	2OQJ_1	2OQJ_2	2OQJ_3	2OR9_0	2OR9_1
2ORB_0	2ORB_1	2OSL_0	2OSL_1	2OTU_0	2OTU_1	2OTU_2	2OTU_3	2OTW_0	2OTW_1
2OZ4_0	2P8L_0	2P8M_0	2P8P_0	2PCP_0	2PCP_1	2PR4_0	2PW1_0	2PW2_0	2Q76_0
2Q76_1	2Q8A_0	2Q8B_0	2QAD_0	2QAD_1	2QHR_0	2QQK_0	2QQL_0	2QQN_0	2QR0_0
2QR0_1	2QR0_2	2QR0_3	2QR0_4	2QR0_5	2QR0_6	2QR0_7	2QSC_0	2QTJ_3	2R0K_0
2R0L_0	2R0W_0	2R0Z_0	2R1W_0	2R1X_0	2R1Y_0	2R23_0	2R29_0	2R2B_0	2R2E_0
2R2H_0	2R4R_0	2R4S_0	2R56_0	2R56_1	2R69_0	2R8S_0	2R9H_0	2R9H_1	2RCJ_0
2RCS_0	2UUD_0	2UUD_1	2UYL_0	2UYL_1	2UYL_2	2UYL_3	2UZI_0	2V17_0	2V7H_0
2V7H_1	2V7N_0	2V7N_1	2V7N_2	2V7N_3	2VC2_0	2VDK_0	2VDL_0	2VDM_0	2VDN_0
2VDO_0	2VDP_0	2VDQ_0	2VDR_0	2VH5_0	2VIR_0	2VIS_0	2VIT_0	2VL5_0	2VL5_1
2VQ1_0	2VQ1_1	2VWE_0	2VWE_1	2VXQ_0	2VXS_0	2VXS_1	2VXS_2	2VXS_3	2VXT_0
2VXU_0	2VXU_1	2VXV_0	2W0F_0	2W60_0	2W65_0	2W65_1	2W9D_0	2W9E_0	2WUB_0
2WUB_1	2WUC_0	2X7L_0	2X7L_1	2X7L_2	2X7L_3	2X7L_4	2X7L_5	2XA8_0	2XKN_0
2XKN_1	2XQB_0	2XQY_0	2XQY_1	2XRA_0	2XTJ_0	2XWT_0	2XZA_0	2XZC_0	2XZQ_0
2Y06_0	2Y07_0	2Y36_0	2Y5T_0	2Y6S_0	2Y6S_1	2YBR_0	2YBR_1	2YBR_2	2YC1_0
2YC1_1	2YK1_0	2YKL_0	2YMX_0	2YPV_0	2YSS_0	2Z4Q_0	2Z91_0	2Z91_1	2Z92_0
2Z93_0	2ZCH_0	2ZCK_0	2ZCL_0	2ZJS_0	2ZNW_0	2ZNW_1	2ZPK_0	2ZPK_1	2ZUQ_0
2ZUQ_1	32C2_0	35C8_0	3A67_0	3A6B_0	3A6C_0	3AAZ_0	3AAZ_1	3AB0_0	3AB0_1
3AUV_0	3AUV_1	3AUV_2	3AUV_3	3AUV_4	3AUV_5	3B2U_0	3B2U_1	3B2U_2	3B2U_3
3B2U_4	3B2U_5	3B2U_6	3B2U_7	3B2V_0	3B9K_0	3B9K_1	3BAE_0	3BDY_0	3BE1_0
3BGF_0	3BGF_1	3BKC_0	3BKJ_0	3BKM_0	3BKY_0	3BN9_0	3BN9_1	3BPC_0	3BQU_0
3BQU_1	3BSZ_0	3BSZ_1	3BT2_0	3BZ4_0	3BZ4_1	3BZ4_2	3BZ4_3	3C08_0	3C09_0
3C09_1	3C2A_0	3C2A_1	3C5S_0	3C5S_1	3C6S_0	3C6S_1	3C6S_2	3C6S_3	3CFB_0
3CFB_1	3CFC_0	3CFD_0	3CFD_1	3CFE_0	3CFE_1	3CFJ_0	3CFJ_1	3CFJ_2	3CFJ_3
3CFK_0	3CFK_1	3CFK_2	3CFK_3	3CFK_4	3CFK_5	3CFK_6	3CK0_0	3CLE_0	3CLF_0
3CM9_0	3CMO_0	3CMO_1	3CSY_0	3CSY_1	3CSY_2	3CSY_3	3CVH_0	3CVH_1	3CVI_0
3CX5_0	3CX5_1	3CXD_0	3CXH_0	3CXH_1	3D0L_0	3D0V_0	3D69_0	3D69_1	3D85_0
3D9A_0	3DET_0	3DET_1	3DGG_0	3DGG_1	3DIF_0	3DIF_1	3DRO_0	3DRQ_0	3DRT_0
3DSF_0	3DUR_0	3DUR_1	3DUS_0	3DUS_1	3DUU_0	3DUU_1	3DV6_0	3DVG_0	3DVN_0
3DVN_1	3E8U_0	3EFD_0	3EFF_0	3EFF_1	3EGS_0	3EHB_0	3EJY_0	3EJY_1	3EJZ_0
3EJZ_1	3EO0_0	3EO0_1	3EO1_0	3EO1_1	3EO1_2	3EO1_3	3EO9_0	3EOA_0	3EOA_1
3EOB_0	3EOB_1	3EOT_0	3ESU_0	3ESV_0	3ESV_1	3ET9_0	3ETB_0	3ETB_1	3ETB_2
3ETB_3	3EYF_0	3EYF_1	3EYO_0	3EYO_1	3EYQ_0	3EYS_0	3EYU_0	3EYV_0	3EYV_1
3F12_0	3F12_1	3F5W_0	3F7V_0	3F7Y_0	3FB5_0	3FB6_0	3FB7_0	3FB8_0	3FCT_0
3FCT_1	3FFD_0	3FKU_0	3FKU_1	3FKU_2	3FKU_3	3FKU_4	3FKU_5	3FMG_0	3FN0_0
3FO0_0	3FO1_0	3FO1_1	3FO2_0	3FO2_1	3FO9_0	3FO9_1	3FZU_0	3FZU_1	3G04_0
3G5V_0	3G5X_0	3G5X_1	3G5Y_0	3G5Z_0	3G6A_0	3G6A_1	3G6D_0	3G6J_0	3G6J_1
3GB7_0	3GBM_0	3GBM_1	3GBN_0	3GGW_0	3GGW_1	3GHB_0	3GHB_1	3GHE_0	3GI8_0
3GI9_0	3GIZ_0	3GJE_0	3GJE_1	3GJF_0	3GJF_1	3GK8_0	3GKW_0	3GKZ_0	3GM0_0
3GNM_0	3GO1_0	3GRW_0	3H0T_0	3H3B_0	3H3B_1	3H3P_0	3H3P_1	3H42_0	3HAE_0
3HAE_1	3HAE_2	3HAE_3	3HB3_0	3HC0_0	3HC0_1	3HC3_0	3HC4_0	3HFM_0	3HI1_0
3HI1_1	3HI5_0	3HI6_0	3HI6_1	3HMW_0	3HMX_0	3HNS_0	3HNT_0	3HNV_0	3HPL_0
3HR5_0	3HR5_1	3HR5_2	3HR5_3	3HZK_0	3HZM_0	3HZV_0	3I02_0	3I02_1	3I2C_0
3I50_0	3I75_0	3I9G_0	3IDG_0	3IDI_0	3IDJ_0	3IDM_0	3IDN_0	3IDX_0	3IDY_0
3IDY_1	3IET_0	3IET_1	3IF1_0	3IF1_1	3IFL_0	3IFN_0	3IFO_0	3IFO_1	3IFP_0
3IFP_1	3IFP_2	3IFP_3	3IGA_0	3IJH_0	3IJH_1	3IJS_0	3IJS_1	3IJY_0	3IJY_1
3IKC_1	3INU_0	3INU_1	3IU3_0	3IU3_1	3IU3_2	3IU4_0	3IVK_0	3IVK_1	3IXT_0
3IXT_1	3IXX_0	3IXY_0	3IY0_0	3IY1_0	3IY2_0	3IY3_0	3IY4_0	3IY6_0	3IY7_0
3IYW_0	3J1S_0	3J2X_0	3J2X_1	3J2Y_0	3J2Y_3	3J42_0	3J42_1	3J5M_0	3J5M_1
3J6U_0	3J70_0	3J7E_0	3J7E_1	3J8D_0	3J8V_0	3J8W_0	3J8Z_0	3JAU_0	3JBA_0
3JBQ_0	3JBQ_1	3JCB_0	3JCC_0	3JCX_0	3JUY_0	3JUY_1	3JUY_2	3JUY_3	3JUY_4
3JUY_5	3JWD_0	3JWD_1	3JWO_0	3K2U_0	3KDM_0	3KDM_1	3KJ4_0	3KJ4_1	3KJ6_0
3KLH_0	3KR3_0	3KS0_0	3KS0_1	3KYK_0	3KYM_0	3KYM_1	3KYM_2	3KYM_3	3KYM_4
3KYM_5	3KYM_6	3KYM_7	3L1O_0	3L5W_0	3L5W_1	3L5X_0	3L7E_0	3L7E_1	3L7F_0
3L7F_1	3L7F_2	3L95_0	3L95_1	3LD8_0	3LDB_0	3LEV_0	3LEX_0	3LEX_1	3LEY_0
3LH2_0	3LH2_1	3LH2_2	3LH2_3	3LHP_0	3LHP_1	3LIZ_0	3LMJ_0	3LQA_0	3LRS_0
3LRS_1	3LRS_2	3LRS_3	3LS4_0	3LS5_0	3LZF_0	3M8O_0	3MA9_0	3MAC_0	3MBX_0
3MCK_0	3MCK_1	3MCL_0	3MJ8_0	3MJ8_1	3MJ9_0	3MLW_0	3MLW_1	3MLX_0	3MLX_1
3MLY_0	3MLY_1	3MLZ_0	3MME_0	3MME_1	3MME_2	3MNV_0	3MNV_1	3MNW_0	3MNZ_0
3MO1_0	3MOA_0	3MOB_0	3MOD_0	3MUG_0	3MUG_1	3MUG_2	3MUG_3	3MUG_5	3MXV_0
3MXW_0	3N85_0	3NA9_0	3NAA_0	3NAB_0	3NAC_0	3NCJ_0	3NCY_0	3NCY_1	3NFP_0
3NFP_1	3NFS_0	3NGB_0	3NGB_1	3NGB_2	3NGB_3	3NH7_0	3NH7_1	3NH7_2	3NH7_3
3NID_0	3NID_1	3NIF_0	3NIF_1	3NIG_0	3NIG_1	3NN8_0	3NN8_1	3NN8_2	3NN8_3
3NPS_0	3NTC_0	3NZ8_0	3NZ8_1	3NZH_0	3O0R_0	3O11_0	3O11_1	3O2D_0	3O2V_0
3O2W_0	3O41_0	3O41_1	3O45_0	3O45_1	3O6K_0	3O6L_0	3O6M_0	3OAU_0	3OAY_0
3OAY_1	3OAZ_0	3OAZ_1	3OB0_0	3OB0_1	3OGC_0	3OJD_0	3OKD_0	3OKE_0	3OKK_0
3OKL_0	3OKM_0	3OKN_0	3OKO_0	3OPZ_0	3OPZ_1	3OPZ_2	3OR7_0	3OZ9_0	3P0V_0
3P0V_1	3P0Y_0	3P11_0	3P30_0	3PGF_0	3PHO_0	3PHQ_0	3PIQ_0	3PIQ_1	3PIQ_2
3PIQ_3	3PIQ_4	3PIQ_5	3PJS_0	3PJS_1	3PNW_0	3PNW_1	3PNW_2	3PNW_3	3PNW_4
3PNW_5	3PNW_6	3PNW_7	3PP3_0	3PP3_1	3PP4_0	3Q1S_0	3Q3G_0	3Q3G_1	3Q3G_2
3Q3G_3	3Q6F_0	3Q6F_1	3Q6F_2	3Q6F_3	3Q6F_4	3Q6F_5	3Q6G_0	3Q6G_1	3QA3_0
3QA3_1	3QA3_2	3QA3_3	3QCT_0	3QCU_0	3QCU_1	3QCV_0	3QCV_1	3QEG_0	3QEH_0
3QEH_1	3QEH_2	3QEH_3	3QG6_0	3QG6_1	3QG7_0	3QHF_0	3QHZ_0	3QHZ_1	3QNX_0
3QNY_0	3QNY_1	3QNZ_0	3QO0_0	3QO1_0	3QPQ_0	3QPQ_1	3QPQ_2	3QPQ_3	3QPX_0
3QQ9_0	3QQ9_1	3QRG_0	3QUM_0	3QUM_1	3QUM_2	3QUM_3	3QWO_0	3QWO_1	3R06_0
3R06_1	3R06_2	3R06_3	3R08_0	3R1G_0	3RA7_0	3RA7_1	3RAJ_0	3RHW_0	3RHW_1
3RHW_2	3RHW_3	3RHW_4	3RI5_0	3RI5_1	3RI5_2	3RI5_3	3RI5_4	3RIA_0	3RIA_1
3RIA_2	3RIA_3	3RIA_4	3RIF_0	3RIF_1	3RIF_2	3RIF_3	3RIF_4	3RKD_0	3RKD_1
3RU8_0	3RVT_0	3RVU_0	3S34_0	3S35_0	3S36_0	3S37_0	3S62_0	3S88_0	3S96_0
3S96_1	3SDY_0	3SE9_0	3SGD_0	3SGD_1	3SGE_0	3SGE_1	3SKJ_0	3SKJ_1	3SO3_0
3SOB_0	3SQO_0	3STL_0	3SY0_0	3T2N_0	3T2N_1	3T3M_0	3T3M_1	3T3P_0	3T3P_1
3T4Y_0	3T65_0	3T77_0	3TCL_0	3TCL_1	3THM_0	3TJE_0	3TNM_0	3TNM_1	3TNN_0
3TNN_1	3TNN_2	3TNN_3	3TT1_0	3TT1_1	3TT3_0	3TV3_0	3TWC_0	3TYG_0	3U0T_0
3U0T_1	3U0W_0	3U2S_0	3U2S_1	3U30_0	3U30_1	3U36_0	3U36_1	3U36_2	3U36_3
3U46_0	3U46_1	3U4B_0	3U4E_0	3U4E_1	3U6R_0	3U6R_1	3U7W_0	3U7Y_0	3U9P_0
3U9P_1	3U9U_0	3U9U_1	3UAJ_0	3UAJ_1	3UBX_0	3UBX_1	3UC0_0	3UC0_1	3UJI_0
3UJJ_0	3UJT_0	3UJT_1	3ULS_0	3ULS_1	3ULU_0	3ULU_1	3ULU_2	3ULV_0	3ULV_1
3ULV_2	3UMT_0	3UO1_0	3UTZ_0	3UTZ_1	3UTZ_2	3UX9_0	3UX9_1	3UYP_0	3UYR_0
3UZE_0	3UZE_1	3UZQ_0	3UZV_0	3V0V_0	3V0V_1	3V0W_0	3V4P_0	3V4P_1	3V4U_0
3V4V_0	3V4V_1	3V52_0	3V6F_0	3V6F_1	3V6F_2	3V6F_3	3V6O_0	3V6O_1	3V6Z_0
3V6Z_1	3V7A_0	3V7A_1	3VE0_0	3VFG_0	3VG0_0	3VG9_0	3VGA_0	3VI3_0	3VI3_1
3VI4_0	3VI4_1	3VRL_0	3VRL_1	3VW3_0	3W11_0	3W12_0	3W13_0	3W2D_0	3W9D_0
3W9D_1	3W9E_0	3WBD_0	3WBD_1	3WD5_0	3WE6_0	3WFB_0	3WFC_0	3WFD_0	3WFE_0
3WFH_0	3WHX_0	3WIF_0	3WIH_0	3WIH_1	3WII_0	3WII_1	3WKM_0	3WKM_1	3WLW_0
3WLW_1	3WSQ_0	3X3F_0	3X3G_0	3ZDX_0	3ZDX_1	3ZDY_0	3ZDY_1	3ZDZ_0	3ZDZ_1
3ZE0_1	3ZE1_0	3ZE1_1	3ZE2_0	3ZE2_1	3ZKM_0	3ZKM_1	3ZKN_0	3ZKN_1	3ZL4_0
3ZTJ_0	3ZTJ_1	3ZTJ_2	3ZTN_0	43C9_0	43C9_1	43C9_2	43C9_3	43CA_0	43CA_1
43CA_2	43CA_3	4A6Y_0	4A6Y_1	4AEH_0	4AEI_0	4AEI_1	4AEI_2	4AG4_0	4AL8_0
4ALA_0	4AM0_0	4AM0_1	4AM0_2	4AM0_3	4AMK_0	4AT6_0	4AT6_1	4AT6_2	4AT6_3
4AT6_4	4AT6_5	4AT6_6	4AT6_7	4BH7_0	4BH8_0	4BKL_0	4BUH_0	4BUH_1	4BZ1_0
4BZ2_0	4C2I_0	4C2I_1	4C83_0	4C83_1	4CAD_0	4CAD_1	4CAD_2	4CAD_3	4CAU_0
4CKD_3	4CMH_0	4CNI_0	4CNI_1	4D3C_0	4D9L_0	4D9L_1	4D9L_2	4D9L_3	4D9Q_0
4D9Q_1	4D9R_0	4D9R_1	4DAG_0	4DCQ_0	4DGI_0	4DGV_0	4DGY_0	4DKE_0	4DKE_1
4DKF_0	4DKF_1	4DN3_0	4DN4_0	4DQO_0	4DTG_0	4DVB_0	4DVB_1	4DVR_0	4DW2_0
4EBQ_0	4EDW_0	4EDX_0	4EDX_1	4ENE_0	4EOW_0	4ERS_0	4ETQ_0	4ETQ_1	4EVN_0
4EVN_1	4EVN_2	4EVN_3	4EVN_4	4EVN_5	4EVN_7	4F15_0	4F15_1	4F15_2	4F15_3
4F2M_0	4F2M_1	4F33_0	4F33_1	4F33_2	4F33_3	4F37_0	4F37_1	4F3F_0	4F57_0
4F58_0	4F58_1	4F58_2	4F58_3	4F9L_0	4F9L_1	4F9P_0	4F9P_1	4FAB_0	4FFV_0
4FFV_1	4FFW_0	4FFW_1	4FFY_0	4FFZ_1	4FG6_0	4FG6_1	4FNL_0	4FNL_1	4FP8_0
4FP8_1	4FP8_2	4FP8_3	4FQ1_0	4FQ2_0	4FQC_0	4FQH_0	4FQH_1	4FQI_0	4FQJ_0
4FQK_0	4FQK_1	4FQL_0	4FQQ_0	4FQQ_1	4FQQ_2	4FQQ_3	4FQV_0	4FQV_1	4FQV_2
4FQY_0	4FZ8_0	4FZE_0	4G3Y_0	4G5Z_0	4G6A_0	4G6A_1	4G6F_0	4G6F_1	4G6J_0
4G6K_0	4G6M_0	4G7V_0	4G7Y_0	4G80_0	4G80_1	4G80_2	4G80_3	4GAG_0	4GAJ_0
4GAY_0	4GAY_1	4GLR_0	4GLR_1	4GMS_0	4GMS_1	4GMS_2	4GMT_0	4GMT_1	4GQP_0
4GSD_0	4GW1_0	4GW1_1	4GW5_0	4GXU_0	4GXU_1	4GXU_2	4GXU_3	4GXU_4	4GXU_5
4GXV_0	4GXV_1	4H0G_0	4H0H_0	4H0I_0	4H20_0	4H88_0	4H8W_0	4HBC_0	4HC1_0
4HC1_1	4HCR_0	4HCR_1	4HDI_0	4HDI_1	4HF5_0	4HFU_0	4HFW_0	4HFW_1	4HG4_0
4HG4_1	4HG4_2	4HG4_3	4HG4_4	4HG4_5	4HG4_6	4HG4_7	4HG4_8	4HH9_0	4HH9_1
4HHA_0	4HIE_0	4HIH_0	4HIH_1	4HII_0	4HII_1	4HIJ_0	4HIJ_1	4HIX_0	4HJ0_0
4HJ0_1	4HJG_0	4HJJ_0	4HJJ_1	4HK0_0	4HK0_1	4HK3_0	4HKB_0	4HKB_1	4HKB_2
4HKB_3	4HKB_4	4HKB_5	4HKX_0	4HKZ_0	4HLZ_0	4HLZ_1	4HLZ_2	4HPO_0	4HPY_0
4HQQ_0	4HS6_0	4HS6_1	4HS8_0	4HT1_0	4HWB_0	4HWE_0	4HXA_0	4HXB_0	4HZL_0
4HZL_1	4I18_0	4I18_1	4I2X_0	4I2X_1	4I3R_0	4I3S_0	4I77_0	4I9W_0	4I9W_1
4IDJ_0	4IJ3_0	4IMK_0	4IMK_1	4IML_0	4IML_1	4IOF_0	4IOF_1	4IOI_0	4IRZ_0
4ISV_0	4J1U_0	4J1U_1	4J1U_2	4J4P_0	4J4P_1	4J6R_0	4J8R_0	4J8R_1	4JAM_0
4JAM_1	4JAN_0	4JAN_1	4JDT_0	4JDV_0	4JDV_1	4JFX_0	4JFX_1	4JFY_0	4JFY_1
4JFZ_0	4JG0_0	4JG1_0	4JHA_0	4JHW_0	4JJ5_0	4JKP_0	4JLR_0	4JLR_1	4JM2_0
4JM2_1	4JM4_0	4JN1_0	4JN2_0	4JN2_1	4JO1_0	4JO1_2	4JO2_0	4JO2_1	4JO3_0
4JO3_1	4JO4_0	4JO4_1	4JPI_0	4JPI_1	4JPK_0	4JPW_0	4JQI_0	4JR9_0	4JRE_0
4JRE_1	4JY4_0	4JY5_0	4JY6_0	4JY6_1	4JZJ_0	4JZJ_1	4JZN_0	4JZN_1	4JZN_2
4JZO_0	4JZO_1	4JZO_2	4JZO_3	4K23_0	4K24_0	4K2U_0	4K2U_1	4K3J_0	4K7P_0
4K7P_1	4K8R_0	4K8R_1	4K94_0	4K9E_0	4KAQ_0	4KHT_0	4KHX_0	4KI5_0	4KI5_1
4KJP_0	4KJP_1	4KJQ_0	4KJW_0	4KJW_1	4KK5_0	4KK5_1	4KK6_0	4KK6_1	4KK8_0
4KK8_1	4KK9_0	4KK9_1	4KKA_0	4KKA_1	4KKB_0	4KKB_1	4KKC_0	4KKC_1	4KKL_0
4KKL_1	4KMT_0	4KPH_0	4KPH_1	4KQ3_0	4KQ4_0	4KRO_1	4KRP_1	4KTD_0	4KTE_0
4KUC_0	4KUC_1	4KUZ_0	4KV5_0	4KV5_1	4KV5_2	4KV5_3	4KVC_0	4KVN_0	4KXZ_0
4KXZ_1	4KXZ_2	4KXZ_3	4KY1_0	4KZD_0	4KZE_0	4L5F_0	4LAQ_0	4LAR_0	4LAS_0
4LCI_0	4LEO_0	4LEX_0	4LF3_0	4LF3_1	4LIQ_0	4LKC_0	4LKX_0	4LLU_0	4LLU_1
4LLV_0	4LLV_3	4LLV_4	4LLW_0	4LLW_1	4LLY_0	4LLY_1	4LMQ_0	4LMQ_1	4LOU_0
4LQF_0	4LRI_0	4LRI_1	4LRN_0	4LSS_0	4LST_0	4LSU_0	4LU5_0	4LU5_1	4LVH_0
4LVH_1	4LVH_2	4LVH_3	4LVN_0	4LVO_0	4M1C_2	4M1D_0	4M1D_1	4M1G_0	4M43_0
4M48_0	4M5Y_0	4M5Y_1	4M5Z_0	4M61_0	4M61_1	4M62_0	4M62_1	4M6M_0	4M6N_0
4M6O_0	4M7J_0	4M7K_0	4M7L_0	4M7Z_0	4M7Z_1	4M8Q_0	4M8Q_1	4M93_0	4M93_1
4MA1_0	4MA1_1	4MA1_2	4MA3_0	4MA3_1	4MA7_0	4MA8_0	4MAU_0	4MHH_0	4MHH_1
4MHH_2	4MHJ_0	4MHJ_1	4MHJ_2	4MHJ_3	4MHJ_4	4MHJ_5	4MQX_0	4MQX_1	4MWF_0
4MWF_1	4MXV_0	4MXV_1	4MXV_2	4MXW_0	4MXW_1	4N0Y_0	4N8C_0	4N8C_1	4N90_0
4N90_1	4N90_2	4N9G_0	4N9G_1	4N9G_2	4N9G_3	4NCC_0	4NCC_1	4NCO_2	4NGH_0
4NHC_0	4NHG_0	4NHG_1	4NHG_2	4NHG_3	4NHG_4	4NHG_5	4NHH_0	4NHH_1	4NHH_2
4NHH_3	4NHH_5	4NIK_0	4NJ9_0	4NJA_0	4NKD_0	4NKD_1	4NKD_2	4NKD_3	4NKI_0
4NKM_0	4NKM_1	4NKM_2	4NKM_3	4NKO_0	4NKO_1	4NKO_2	4NM4_0	4NM4_1	4NM8_0
4NM8_1	4NM8_2	4NNP_0	4NNP_1	4NP4_0	4NP4_1	4NPY_0	4NPY_1	4NRX_0	4NRX_1
4NRX_2	4NRY_0	4NRY_1	4NRZ_0	4NRZ_1	4NUG_0	4NUJ_0	4NWT_0	4NYL_0	4NYL_1
4NYL_2	4NYL_3	4NZR_0	4NZT_0	4NZU_0	4O02_0	4O4Y_0	4O51_0	4O51_1	4O51_2
4O51_3	4O58_0	4O5I_0	4O5I_1	4O5I_2	4O5I_3	4O5I_4	4O5I_5	4O5L_0	4O9H_0
4OAW_0	4OAW_1	4OB5_0	4OCX_0	4OCY_0	4OD2_0	4ODS_0	4ODT_0	4ODU_0	4ODU_1
4ODV_0	4ODW_0	4ODW_1	4ODX_0	4ODX_1	4OGA_0	4OGX_0	4OGY_0	4OGY_1	4OII_0
4OII_1	4OJF_0	4OKV_0	4OKV_1	4OLU_0	4OLV_0	4OLW_0	4OLX_0	4OLY_0	4OLZ_0
4OM0_0	4OM1_0	4ONF_0	4ONG_0	4OQT_0	4OSU_0	4OT1_0	4OTX_0	4OTX_1	4OUU_0
4OUU_1	4OZ4_0	4OZ4_1	4P3C_0	4P3D_0	4P3D_1	4P48_0	4P49_0	4P59_0	4PB0_0
4PB9_0	4PD4_0	4PLJ_0	4PLJ_1	4PLK_0	4PLK_1	4PLK_2	4PLK_3	4POZ_0	4PS4_0
4PTT_0	4PTU_0	4PUB_0	4PY7_0	4PY7_1	4PY8_0	4Q0X_0	4Q2Z_0	4Q2Z_1	4Q6I_0
4Q6I_1	4Q6I_2	4Q6I_3	4Q9Q_0	4Q9R_0	4QCI_0	4QCI_1	4QEX_0	4QEX_1	4QF1_0
4QF1_1	4QHK_0	4QHK_1	4QHK_2	4QHK_3	4QHL_0	4QHL_1	4QHM_0	4QHM_1	4QHM_2
4QHM_3	4QHN_0	4QHU_0	4QHU_1	4QNP_0	4QNP_1	4QT5_0	4QT5_1	4QTH_0	4QTH_1
4QTI_0	4QWW_0	4QWW_1	4QXG_0	4QXT_0	4QXU_0	4QY8_0	4QYO_0	4R0L_0	4R0L_1
4R26_0	4R2G_0	4R2G_1	4R2G_2	4R2G_3	4R3S_0	4R4B_0	4R4B_1	4R4B_2	4R4B_3
4R4F_0	4R4H_0	4R4N_0	4R4N_1	4R4N_2	4R4N_3	4R4N_4	4R4N_5	4R4N_6	4R4N_7
4R7D_0	4R7D_1	4R7D_2	4R7D_3	4R7D_4	4R7D_5	4R7D_6	4R7D_7	4R7N_0	4R7N_1
4R7N_2	4R7N_3	4R7N_4	4R7N_5	4R7N_6	4R7N_7	4R7N_8	4R7N_9	4R8W_0	4R90_0
4R96_0	4R96_1	4R96_2	4R96_3	4R97_0	4R9Y_0	4R9Y_1	4RAU_0	4RAU_1	4RAU_2
4RAU_3	4RAU_4	4RAU_5	4RAU_6	4RAU_7	4RAV_0	4RAV_1	4RBP_0	4RBP_1	4RDQ_0
4RDQ_1	4RDQ_2	4RDQ_3	4RDQ_4	4RFE_0	4RFE_2	4RFE_3	4RFN_0	4RFN_1	4RFO_0
4RGM_0	4RGM_1	4RGN_0	4RGN_1	4RGN_2	4RGN_3	4RGO_0	4RIR_0	4RIR_1	4RIS_0
4RNR_0	4RNR_1	4RQS_0	4RRP_0	4RRP_1	4RRP_2	4RRP_3	4RRP_4	4RRP_5	4RWY_0
4RX4_0	4RX4_1	4RZC_0	4RZC_1	4RZC_2	4RZC_3	4S1D_0	4S1D_1	4S1D_2	4S1D_3
4S1R_0	4S1S_0	4S2S_0	4S2S_1	4TNV_0	4TNV_1	4TNV_2	4TNV_3	4TNV_4	4TNV_5
4TNV_6	4TNV_7	4TNV_8	4TNV_9	4TNW_0	4TNW_1	4TNW_2	4TNW_3	4TNW_4	4TNW_5
4TNW_6	4TNW_7	4TNW_8	4TNW_9	4TPR_0	4TQE_0	4TRP_0	4TSA_0	4TSB_0	4TSC_0
4TTD_0	4TTD_1	4TUJ_0	4TUK_0	4TUL_0	4TUO_0	4TUO_1	4TVP_0	4U0R_0	4U1G_0
4U1G_1	4U6G_0	4U6G_1	4U6H_0	4U6H_1	4U6V_0	4U6V_1	4UAO_0	4UB0_0	4UBD_0
4UBD_1	4UBD_2	4UBD_3	4UBD_4	4UBD_5	4UIF_0	4UIF_1	4UIF_2	4UIH_1	4UIK_0
4UIL_0	4UIM_0	4UIM_1	4UIM_2	4UIM_3	4UIN_0	4UOK_0	4UOM_0	4UT6_0	4UT6_1
4UT7_0	4UT9_0	4UT9_1	4UT9_2	4UT9_3	4UTA_0	4UTA_1	4UTB_0	4UTB_1	4UU9_0
4UU9_1	4UUJ_0	4UV4_0	4UV7_0	4V1D_0	4V1D_1	4WCY_0	4WEB_0	4WFE_0	4WFE_1
4WFF_0	4WFF_1	4WFG_0	4WFG_1	4WFH_0	4WFH_1	4WHT_0	4WHT_1	4WHT_2	4WHT_3
4WHT_4	4WHT_5	4WHT_6	4WHT_7	4WHT_8	4WHT_9	4WHY_0	4WHY_1	4WHY_2	4WHY_3
4WUK_0	4WUU_0	4WV1_0	4WY7_0	4X0K_0	4X0K_1	4X4X_0	4X4X_1	4X7S_0	4X7T_0
4X7T_1	4X80_0	4X8J_0	4X8J_1	4XAK_0	4XAK_1	4XAW_0	4XBE_0	4XBG_0	4XBG_1
4XBG_2	4XBG_3	4XBG_4	4XBG_5	4XBP_0	4XBP_2	4XBP_3	4XC1_0	4XC3_0	4XCC_0
4XCE_0	4XCE_1	4XCE_2	4XCF_0	4XCN_0	4XCN_1	4XCN_2	4XCN_3	4XCN_4	4XCN_5
4XCY_0	4XCY_1	4XCY_2	4XCY_3	4XCY_4	4XCY_5	4XGZ_0	4XGZ_1	4XGZ_2	4XGZ_3
4XGZ_5	4XGZ_6	4XGZ_7	4XGZ_8	4XH2_0	4XH2_1	4XH2_2	4XH2_3	4XH2_5	4XHJ_0
4XHJ_1	4XI5_0	4XMK_0	4XMK_1	4XMK_2	4XML_0	4XMM_0	4XMN_0	4XMP_0	4XNM_0
4XNM_1	4XNQ_0	4XNQ_1	4XNU_0	4XNX_0	4XNY_0	4XP1_0	4XP4_0	4XP5_0	4XP6_0
4XP9_0	4XPA_0	4XPB_0	4XPF_0	4XPG_0	4XPH_0	4XPT_0	4XRC_0	4XRC_1	4XTR_0
4XTR_1	4XVJ_0	4XVS_0	4XVT_0	4XVU_0	4XVU_1	4XVU_2	4XVU_3	4XWG_0	4XWO_0
4XWO_1	4XWO_2	4XWO_3	4XWO_4	4XWO_5	4XWO_6	4XWO_7	4XX1_0	4XX1_1	4XX1_2
4XXD_0	4XXD_1	4XZU_0	4XZU_1	4Y5V_0	4Y5V_1	4Y5V_2	4Y5X_0	4Y5X_1	4Y5X_2
4Y5X_3	4Y5Y_0	4Y5Y_1	4YAQ_0	4YAQ_1	4YBL_0	4YBL_1	4YBQ_0	4YBQ_1	4YC2_0
4YC2_1	4YDI_0	4YDJ_0	4YDJ_1	4YDK_0	4YDL_0	4YDL_1	4YDV_0	4YDV_1	4YE4_0
4YFL_0	4YFL_1	4YGV_0	4YGV_1	4YHI_0	4YHI_1	4YHK_0	4YHL_0	4YHM_0	4YHN_0
4YHN_1	4YHO_0	4YHP_0	4YHP_1	4YHP_2	4YHP_3	4YHY_0	4YHY_1	4YHZ_0	4YJZ_0
4YK4_0	4YK4_1	4YNY_0	4YNY_1	4YO0_0	4YO0_1	4YPG_0	4YPG_1	4YQX_0	4YQX_1
4YR6_0	4YR6_1	4YUE_0	4YWG_0	4YWG_1	4YX2_0	4YXH_0	4YXK_0	4YXL_0	4YZF_0
4YZF_1	4YZF_2	4YZF_3	4Z0B_0	4Z0X_0	4Z5R_0	4Z5R_1	4Z5R_2	4Z5R_3	4Z5R_4
4Z5R_5	4Z5R_6	4Z5R_7	4Z7N_0	4Z7N_1	4Z7O_0	4Z7O_1	4Z7Q_0	4Z7Q_1	4Z8F_0
4Z95_0	4ZD3_0	4ZFF_0	4ZFF_1	4ZFG_0	4ZFO_0	4ZFO_1	4ZPT_0	4ZPT_1	4ZPV_0
4ZPV_1	4ZS6_0	4ZS6_1	4ZS7_0	4ZSO_0	4ZSO_1	4ZTO_0	4ZTO_1	4ZTP_0	4ZXB_0
4ZXB_1	4ZYK_0	4ZYK_1	4ZYP_0	4ZYP_1	4ZYP_2	4ZYP_3	4ZYP_4	4ZYP_5	5A16_0
5A16_1	5A16_2	5A16_3	5A1Z_0	5A1Z_1	5A1Z_2	5A2I_0	5A2J_0	5A2K_0	5A2L_0
5A3I_0	5A3I_1	5AAM_0	5AAM_1	5AAW_0	5AAW_2	5AAW_3	5AAW_4	5AAW_6	5AAW_7
5ADO_0	5ADP_0	5ALB_0	5ALC_0	5ANM_0	5ANM_1	5ANM_2	5ANY_0	5AUM_0	5AUM_1
5AWN_0	5AYU_0	5AZ2_0	5AZE_0	5B3J_0	5B3J_1	5B3N_0	5B4M_0	5B4M_1	5B6F_0
5B6F_1	5B6F_2	5B6F_3	5B71_0	5B71_1	5B8C_0	5B8C_1	5B8C_2	5B8C_3	5BJZ_0
5BJZ_1	5BK0_0	5BK0_1	5BK1_0	5BK1_1	5BK2_0	5BK2_1	5BK3_0	5BK3_1	5BK3_2
5BK3_3	5BK5_0	5BK5_1	5BK5_2	5BK5_3	5BMF_0	5BO1_0	5BO1_1	5BQ7_0	5BV7_0
5BV7_1	5BVJ_0	5BVJ_1	5BVJ_2	5BVJ_3	5BVP_0	5BZD_0	5BZD_1	5BZW_0	5C0N_0
5C0N_1	5C0R_0	5C0S_0	5C2B_0	5C6T_0	5C6W_0	5C6W_1	5C7K_0	5C7X_0	5C7X_1
5C8J_0	5C8J_1	5C8J_2	5C8J_3	5CBA_0	5CBA_1	5CBE_0	5CBE_1	5CCK_0	5CD3_0
5CD3_1	5CD3_2	5CD3_3	5CD5_0	5CEX_0	5CEX_1	5CEY_0	5CEY_1	5CEZ_0	5CGY_0
5CGY_1	5CHN_0	5CHN_1	5CIL_0	5CIN_0	5CIP_0	5CIP_1	5CJO_0	5CJQ_0	5CJS_0
5CJS_1	5CMA_0	5CP3_0	5CP7_0	5CP7_1	5CP7_2	5CP7_3	5CSZ_0	5CSZ_1	5CUS_0
5CUS_1	5CUS_2	5CUS_3	5CWS_0	5CWS_1	5CZV_0	5CZX_0	5CZX_1	5D1Q_0	5D1X_0
5D1Z_0	5D1Z_1	5D1Z_2	5D1Z_3	5D6C_0	5D6C_1	5D70_0	5D71_0	5D72_0	5D72_1
5D7S_0	5D8J_0	5D93_0	5D93_1	5D96_0	5D96_1	5D9Q_0	5D9Q_1	5D9Q_2	5D9Q_3
5D9Q_5	5DD0_0	5DD1_0	5DD3_0	5DD5_0	5DD6_0	5DD6_1	5DFV_0	5DFV_1	5DFW_0
5DHV_0	5DHV_1	5DHX_0	5DHX_1	5DHY_0	5DHY_1	5DHZ_0	5DK3_0	5DK3_1	5DLM_0
5DLM_1	5DMG_0	5DMG_1	5DMG_2	5DMI_0	5DO2_0	5DO2_1	5DQ9_0	5DQ9_1	5DQ9_2
5DQD_0	5DQJ_0	5DQJ_1	5DR5_0	5DRN_0	5DRN_1	5DRW_0	5DRZ_0	5DRZ_1	5DS8_0
5DS8_1	5DSC_0	5DSC_1	5DSC_2	5DSC_3	5DTF_0	5DTF_1	5DUB_0	5DUB_1	5DUM_0
5DUP_0	5DUR_0	5DUR_1	5DWU_0	5DYO_0	5DYO_1	5E08_0	5E1A_0	5E2T_0	5E2U_0
5E2V_0	5E2W_0	5E8D_0	5E8E_0	5E94_0	5E94_1	5EA0_0	5EBM_0	5EC1_0	5EC2_0
5EII_0	5EII_1	5EN2_0	5EOC_0	5EOC_1	5EOQ_0	5EOR_0	5EPM_0	5EPM_1	5ERW_0
5ESA_0	5ESQ_0	5ESQ_1	5ESV_0	5ESV_1	5ESV_2	5ESZ_0	5ESZ_1	5ETU_0	5ETU_1
5EU7_0	5EU7_1	5EUK_0	5EUK_1	5EWI_0	5EZI_0	5EZJ_0	5EZL_0	5EZL_1	5EZO_0
5F3B_0	5F3B_1	5F3H_0	5F3H_1	5F3H_2	5F3H_3	5F3J_0	5F3J_1	5F6H_0	5F6H_1
5F6H_2	5F6H_3	5F6I_0	5F6J_0	5F6J_1	5F72_0	5F72_1	5F7E_0	5F88_0	5F88_1
5F96_0	5F9O_0	5F9W_0	5F9W_1	5FB8_0	5FCS_0	5FCS_1	5FCU_0	5FEC_0	5FEC_1
5FEH_0	5FEH_1	5FEH_2	5FF6_0	5FF6_1	5FGB_0	5FGB_1	5FGC_0	5FHA_0	5FHB_0
5FHC_0	5FHC_1	5FHX_0	5FHX_1	5FUO_0	5FUZ_0	5FXC_0	5FYJ_1	5FYJ_2	5FYK_1
5FYK_2	5FYL_1	5G64_0	5G64_1	5GGQ_0	5GGR_0	5GGR_1	5GGS_0	5GGS_1	5GGT_0
5GGU_0	5GGU_1	5GGV_0	5GHW_0	5GIR_0	5GIR_1	5GIS_0	5GJS_0	5GJT_0	5GKR_0
5GKR_1	5GKS_0	5GKS_1	5GMQ_0	5GRJ_0	5GRU_0	5GRU_1	5GRV_0	5GRW_0	5GRW_1
5GRX_0	5GRX_1	5GRY_0	5GRZ_0	5GRZ_1	5GS0_0	5GS0_1	5GS0_2	5GS0_3	5GS1_0
5GS1_1	5GS1_2	5GS1_4	5GS1_5	5GS1_6	5GS1_7	5GS1_8	5GS1_9	5GS2_0	5GS2_1
5GS3_0	5GS3_1	5GUX_0	5GZ0_0	5GZ0_1	5GZN_0	5GZN_1	5GZO_0	5GZO_1	5GZR_0
5H2B_0	5H30_0	5H30_1	5H30_2	5H32_0	5H32_1	5H32_2	5H35_0	5H35_1	5H35_2
5H37_0	5H37_1	5H37_2	5HBT_0	5HBV_0	5HCG_0	5HCG_1	5HD8_0	5HD8_1	5HDB_0
5HDQ_0	5HHV_0	5HHX_0	5HI3_0	5HI3_1	5HI4_0	5HI4_1	5HI5_0	5HI5_1	5HJ3_0
5HJ3_1	5HJ3_2	5HJ3_3	5HPM_0	5HPM_1	5HYQ_0	5HYQ_1	5HYS_0	5HYS_1	5HYS_2
5HYS_3	5I15_0	5I16_0	5I16_1	5I17_0	5I17_1	5I18_0	5I19_0	5I1A_0	5I1A_1
5I1C_0	5I1D_0	5I1D_1	5I1E_0	5I1G_0	5I1H_0	5I1I_0	5I1J_0	5I1K_0	5I1L_0
5I1L_1	5I2I_0	5I2I_1	5I30_0	5I4F_0	5I5K_0	5I5K_1	5I66_0	5I6X_0	5I6Z_0
5I71_0	5I73_0	5I74_0	5I75_0	5I76_0	5I76_1	5I8C_0	5I8E_0	5I8E_1	5I8H_0
5I8H_1	5I8H_3	5I8K_0	5I8O_0	5I9Q_0	5I9Q_1	5IBL_0	5IBL_1	5IBT_0	5IBU_0
5IBU_1	5ICX_0	5ICX_1	5ICY_0	5ICZ_0	5ICZ_1	5ID0_0	5ID0_1	5ID1_0	5ID1_1
5IES_0	5IF0_0	5IF0_1	5IFA_0	5IFH_0	5IFJ_0	5IFJ_1	5IFJ_2	5IFJ_3	5IG7_0
5IG7_1	5IG7_2	5IG7_3	5IGX_0	5IHZ_0	5IHZ_1	5IHZ_2	5IHZ_3	5IIE_0	5IIE_1
5IJK_0	5IJK_1	5IK3_0	5IK3_1	5IKC_0	5IKC_1	5IQ7_0	5IQ9_0	5IQ9_1	5IR1_0
5IR1_1	5IT2_0	5ITB_0	5ITF_0	5ITF_1	5IV2_0	5IVZ_0	5IVZ_1	5IWL_0	5J13_0
5J3D_0	5J3D_1	5J3D_2	5J3H_0	5J74_0	5J74_1	5J75_0	5J75_1	5J9P_0	5JHL_0
5JNY_0	5JNY_1	5JO4_0	5JO4_1	5JO5_0	5JO5_1	5JO5_2	5JO5_3	5JOF_0	5JOF_1
5JOF_2	5JOF_3	5JOP_0	5JOP_1	5JOR_0	5JOR_1	5JOR_2	5JOR_3	5JQ6_0	5JQD_0
5JQD_1	5JR1_0	5JRP_0	5JS9_0	5JSA_0	5JUE_0	5JW3_0	5JW4_0	5JW4_1	5JW4_2
5JW4_3	5JW4_4	5JW4_5	5JW5_0	5JW5_1	5JXE_0	5JXE_1	5JYL_0	5JYL_1	5JYM_0
5JYM_1	5JZ7_0	5JZ7_1	5JZ7_2	5JZ7_3	5K59_0	5K59_1	5K8A_0	5K8A_1	5K8A_2
5K8A_3	5K9J_0	5K9K_0	5K9K_1	5K9O_0	5K9O_1	5K9Q_0	5K9Q_1	5K9Q_2	5K9Q_3
5K9Q_4	5K9Q_5	5KAQ_0	5KAQ_1	5KAQ_2	5KEL_0	5KEL_1	5KEM_0	5KEM_1	5KEN_0
5KEN_1	5KEN_2	5KEN_3	5KEN_4	5KG9_0	5KG9_1	5KJR_0	5KN5_0	5KN5_1	5KOV_0
5KOV_1	5KOV_2	5KOV_3	5KOV_5	5KOV_7	5KQV_0	5KQV_1	5KTE_0	5KVD_0	5KVE_0
5KVF_0	5KVG_0	5KVL_0	5KW9_0	5KZC_0	5KZC_1	5KZC_2	5KZP_0	5KZP_1	5KZP_2
5KZP_3	5L0Q_0	5L0Q_1	5L6Y_0	5L7X_0	5L88_0	5L9D_0	5LBS_0	5LBS_1	5LCV_0
5LDN_0	5LJY_0	5LQB_0	5LSP_0	5LSP_1	5LWY_0	5LX9_0	5LXA_0	5LXG_0	5M63_0
5M63_1	5MES_0	5MEV_0	5MHE_0	5MHG_0	5MHR_0	5MHR_1	5MHR_2	5MHR_3	5MHR_4
5MHR_5	5MHS_0	5MHS_1	5MHS_2	5MI0_0	5MO3_0	5MO9_0	5MP1_0	5MP1_1	5MP1_2
5MP1_3	5MP3_0	5MP3_1	5MP5_0	5MP5_1	5MP5_2	5MP5_3	5MTH_0	5MTH_1	5MU0_0
5MU0_1	5MU0_2	5MU0_3	5MU0_4	5MU0_5	5MU0_6	5MU0_7	5MU2_0	5MU2_1	5MU2_2
5MU2_3	5MU2_4	5MU2_5	5MU2_6	5MUB_0	5MUB_1	5MUB_2	5MUB_3	5MUB_4	5MUB_5
5MUB_6	5MUB_7	5MUQ_0	5MUQ_1	5MV3_0	5MV3_1	5MV3_2	5MV3_3	5MV3_4	5MV3_5
5MV3_6	5MV4_0	5MV4_1	5MV4_2	5MV4_3	5MV4_4	5MV4_5	5MV4_6	5MV4_7	5MVJ_0
5MVJ_1	5MVJ_2	5MVJ_3	5MVZ_0	5MVZ_1	5MX3_0	5MX3_1	5MY4_0	5MYK_0	5MYO_0
5MYO_1	5MYX_0	5MYX_1	5N09_0	5N09_1	5N0A_0	5N0A_1	5N2K_0	5N2K_1	5N2K_2
5N2K_3	5N2K_4	5N2K_5	5N2K_6	5N2K_7	5N4G_0	5N4J_0	5N7B_0	5N7W_0	5N7W_1
5NB5_0	5NB5_1	5NBI_0	5NBW_0	5NBW_1	5NGV_0	5NH3_0	5NH3_1	5NHR_0	5NHR_1
5NHW_0	5NIV_0	5NJ3_0	5NJ3_1	5NJ6_0	5NJD_0	5NJD_1	5NJD_2	5NJD_3	5NJD_4
5NJD_5	5NMV_0	5NPH_0	5NPI_0	5NPI_1	5NPJ_0	5NPJ_1	5NUZ_0	5NUZ_1	5NYX_0
5NYX_1	5NYX_2	5O14_0	5O14_1	5O1R_0	5O1R_1	5O4G_0	5O4O_0	5O6V_0	5O6V_1
5O7P_0	5OB5_0	5OBF_0	5OCA_0	5OCC_0	5OCK_0	5OCX_0	5OCY_0	5OD0_0	5OD8_0
5ODB_0	5OGI_0	5OPY_0	5OTJ_0	5OTJ_1	5OWP_0	5SX4_0	5SX4_1	5SX5_0	5SX5_1
5SY8_0	5SZF_0	5T0Y_0	5T0Y_1	5T0Y_2	5T1D_0	5T1K_0	5T1K_1	5T1L_0	5T1L_1
5T1M_0	5T1M_1	5T29_0	5T33_0	5T3S_0	5T3X_0	5T3X_1	5T3Z_0	5T3Z_1	5T4Z_0
5T4Z_1	5T5B_0	5T5B_1	5T5F_0	5T5N_0	5T5N_1	5T5N_2	5T5N_3	5T5N_4	5T6L_0
5T6L_1	5T6P_0	5T6P_1	5T78_0	5T78_1	5T80_0	5T85_0	5TBD_0	5TBD_1	5TBD_2
5TBD_3	5TDN_0	5TDN_1	5TDO_0	5TDO_1	5TDP_0	5TDP_1	5TE4_0	5TE6_0	5TE7_0
5TF1_0	5TFS_0	5TFW_0	5TGB_0	5TGB_1	5TH2_0	5TH2_1	5TH9_0	5TH9_1	5TH9_2
5THR_0	5THR_1	5THR_2	5TIH_0	5TJD_0	5TKJ_0	5TKJ_1	5TKJ_2	5TKJ_3	5TKK_0
5TL5_0	5TLJ_0	5TLJ_1	5TLJ_2	5TLJ_3	5TLK_0	5TLK_1	5TLK_2	5TLK_3	5TPL_0
5TPN_0	5TPP_0	5TPW_0	5TQ0_0	5TQ2_0	5TQA_0	5TQA_1	5TQQ_0	5TR1_0	5TR1_1
5TR8_0	5TRP_0	5TRU_0	5TRU_1	5TUD_0	5TUD_1	5TY6_0	5TZ2_0	5TZT_0	5TZT_1
5TZU_0	5U0R_0	5U0U_0	5U0U_1	5U0U_2	5U0U_3	5U15_0	5U15_1	5U3D_0	5U3J_0
5U3K_0	5U3K_1	5U3L_0	5U3L_1	5U3M_0	5U3N_0	5U3O_0	5U3P_0	5U4R_0	5U4R_1
5U5F_0	5U5M_0	5U68_0	5U68_1	5U68_2	5U6A_0	5U7M_1	5U7O_1	5U8Q_0	5U8R_0
5UBY_0	5UBZ_0	5UCB_0	5UD9_0	5UDC_0	5UDC_1	5UDC_2	5UDD_0	5UDD_1	5UDD_2
5UDD_3	5UDD_4	5UDD_5	5UEA_0	5UEA_1	5UEK_0	5UEL_0	5UEM_0	5UG0_0	5UGY_0
5UGY_1	5UGY_2	5UHY_0	5UHY_1	5UIX_0	5UJZ_0	5UK0_0	5UK0_2	5UK1_0	5UK2_0
5UKN_0	5UKO_0	5UKP_0	5UKQ_0	5UKR_0	5UM8_0	5UMI_0	5UMI_1	5UMN_0	5UMN_1
5UOE_0	5UOE_1	5UOE_2	5UOE_3	5UOE_4	5UQY_0	5UQY_1	5UQY_2	5UQY_3	5UR8_0
5USH_0	5USH_1	5USL_0	5USL_1	5UTF_0	5UTY_1	5UTZ_0	5UTZ_1	5UTZ_2	5UTZ_3
5V2A_0	5V6L_0	5V6L_2	5V6M_0	5V7J_0	5V7R_0	5V7U_0	5VAG_0	5VCN_0	5VCN_1
5VCO_0	5VCO_1	5VEB_0	5VEB_1	5VF2_0	5VF6_0	5VGA_0	5VGJ_0	5VH3_0	5VH3_1
5VH4_0	5VH4_1	5VIC_0	5VIG_0	5VIG_1	5VIY_0	5VIY_1	5VJO_0	5VJO_1	5VJQ_0
5VJQ_1	5VJQ_2	5VJQ_3	5VK2_0	5VK2_1	5VK2_2	5VKD_0	5VKH_0	5VKK_0	5VKK_1
5VL3_0	5VL3_1	5VL3_2	5VL3_3	5VL7_0	5VLP_0	5VN3_0	5VN3_1	5VN3_2	5VN8_0
5VN8_1	5VN8_2	5VOB_0	5VOC_0	5VOD_0	5VPG_0	5VPH_0	5VPL_0	5VQM_0	5VQM_1
5VR9_0	5VR9_1	5VSH_0	5VSH_1	5VSH_2	5VSH_3	5VSI_0	5VTA_0	5VTA_1	5VTA_2
5VTA_3	5VVF_0	5VXR_0	5VYF_0	5VYF_1	5VZR_0	5VZR_1	5VZX_0	5VZX_1	5VZY_0
5W05_0	5W06_0	5W08_0	5W08_1	5W08_2	5W08_3	5W08_4	5W08_5	5W0D_0	5W0K_0
5W0K_1	5W1K_1	5W1K_3	5W1K_5	5W1K_6	5W23_0	5W23_1	5W23_2	5W24_0	5W2B_0
5W3E_0	5W3L_0	5W3M_0	5W3O_0	5W3P_0	5W42_0	5W4L_0	5W4L_1	5W4L_2	5W4L_3
5W5X_0	5W5Z_0	5W6C_0	5W6D_0	5W6G_0	5W9H_0	5W9H_1	5W9H_2	5W9I_0	5W9I_1
5W9I_2	5W9J_0	5W9J_1	5W9K_0	5W9K_1	5W9K_2	5W9L_0	5W9L_1	5W9M_0	5W9M_1
5W9N_0	5W9N_1	5W9O_0	5W9O_1	5W9O_2	5W9P_0	5WAW_0	5WB9_0	5WCA_0	5WCC_0
5WCC_1	5WCD_0	5WDF_0	5WDF_1	5WDU_0	5WDU_1	5WDU_2	5WDU_3	5WDU_5	5WDU_7
5WEQ_0	5WHJ_0	5WHK_0	5WHZ_0	5WI9_0	5WI9_1	5WK2_0	5WK3_0	5WK3_1	5WK3_2
5WK3_3	5WKO_0	5WKO_1	5WKO_2	5WKO_3	5WKO_4	5WKO_5	5WKZ_0	5WL2_0	5WL2_1
5WN9_0	5WNA_0	5WNA_1	5WNB_0	5WNB_1	5WOB_0	5WOB_1	5WOB_2	5WOB_3	5WOB_4
5WOB_5	5WOB_6	5WOB_7	5WT9_0	5WTG_0	5WTG_1	5WTH_0	5WTT_0	5WTT_1	5WUV_0
5WUX_0	5WUX_1	5WUX_2	5X08_0	5X0T_0	5X0T_1	5X2M_0	5X2M_1	5X2N_0	5X2N_1
5X2O_0	5X2O_1	5X2P_0	5X2P_1	5X2Q_0	5X2Q_1	5X4G_0	5X5X_0	5X8L_0	5X8L_1
5X8L_2	5X8L_3	5X8L_4	5X8M_0	5XAJ_0	5XAJ_1	5XAJ_2	5XAJ_3	5XBM_0	5XBM_1
5XCQ_0	5XCR_0	5XCR_1	5XCS_0	5XCT_0	5XCU_0	5XCU_1	5XCV_0	5XCV_1	5XCX_0
5XEZ_0	5XEZ_1	5XF1_0	5XF1_1	5XHF_0	5XHF_1	5XHG_0	5XHG_1	5XHV_0	5XHV_1
5XJ3_0	5XJ3_1	5XJ3_2	5XJ3_3	5XJ4_0	5XJM_0	5XKU_0	5XLI_0	5XLI_1	5XMH_0
5XMH_1	5XQW_0	5XRQ_0	5XRQ_1	5XS7_0	5XWD_0	5XXY_0	5Y0A_0	5Y11_0	5Y2K_0
5Y2K_1	5Y2K_2	5Y2K_3	5Y2L_0	5Y2M_0	5Y2M_1	5Y9C_0	5Y9F_0	5Y9F_1	5Y9F_2
5Y9F_3	5Y9F_4	5Y9F_5	5Y9F_6	5Y9F_7	5Y9F_8	5Y9F_9	5Y9J_0	5Y9K_0	5YAX_0
5YAX_1	5YD3_0	5YD3_1	5YD3_2	5YD3_3	5YD4_0	5YD4_1	5YD4_2	5YD4_3	5YD5_0
5YD5_1	5YE3_0	5YE4_0	5YE4_1	5YFI_0	5YHL_0	5YOY_0	5YOY_1	5YOY_2	5YOY_3
5YOY_4	5YOY_5	5YSL_0	5YSL_1	5YSL_2	5YSL_3	5YUP_0	5YWY_0	5YY4_0	5YY5_0
5YY5_1	5ZIA_0	5ZIA_1	5ZIA_2	5ZIA_3	5ZIA_4	5ZIA_5	5ZMJ_0	5ZS0_0	5ZUD_0
5ZUF_0	5ZV3_0	5ZXV_0	5ZXV_1	6A0X_0	6A0X_1	6A0X_2	6A0X_3	6A0Z_0	6A3W_0
6A3W_1	6A3W_2	6A3W_3	6A4K_0	6A4K_1	6A4K_2	6A4K_3	6A67_0	6A67_1	6A76_0
6A77_0	6A78_0	6A78_1	6A79_0	6A79_1	6A9K_0	6A9K_1	6AD0_0	6AD7_0	6AD7_1
6AD8_0	6AD8_1	6ADA_0	6ADA_1	6ADB_0	6ADB_1	6ADC_0	6ADC_1	6AJ7_0	6AJ9_2
6AL0_0	6AL1_0	6AL4_0	6AL4_1	6AL4_2	6AL5_0	6AMJ_0	6AMJ_1	6AMM_0	6ANA_0
6AND_0	6ANI_0	6ANI_1	6ANP_0	6ANP_1	6AOD_0	6APB_0	6APC_0	6APD_0	6APD_1
6APD_2	6APD_3	6APD_4	6APD_5	6AQ7_0	6ARP_0	6ARP_1	6ARU_0	6ATT_0	6AU5_0
6AU5_1	6AVN_0	6AVQ_0	6AVR_0	6AVU_0	6AWN_0	6AWO_0	6AWP_0	6AWQ_0	6AXK_0
6AXL_0	6AXL_1	6AXP_0	6AXP_1	6AYN_1	6AYZ_0	6AYZ_1	6AZ2_0	6AZ2_1	6AZK_0
6AZL_0	6AZM_0	6AZM_1	6AZX_0	6AZX_1	6AZZ_0	6AZZ_1	6B08_0	6B0A_0	6B0E_0
6B0G_0	6B0H_0	6B0H_1	6B0N_0	6B0N_1	6B0S_0	6B0W_0	6B14_0	6B3D_0	6B3K_0
6B3M_0	6B3M_1	6B3M_2	6B3M_3	6B3M_4	6B3M_5	6B3S_0	6B3S_1	6B3S_2	6B3S_3
6B5L_0	6B5M_0	6B5N_0	6B5O_0	6B5P_0	6B5R_0	6B5S_0	6B5T_0	6B70_0	6B70_1
6B7Z_0	6B7Z_1	6B9J_0	6B9J_1	6B9Y_0	6B9Z_0	6BA5_0	6BA5_1	6BA5_2	6BA5_3
6BAE_0	6BAH_0	6BAN_0	6BAN_1	6BAN_2	6BAN_3	6BB4_0	6BB4_1	6BB4_2	6BCK_0
6BDZ_0	6BE2_0	6BE3_0	6BE4_0	6BF4_0	6BF4_1	6BF7_0	6BF7_1	6BF9_0	6BF9_1
6BFQ_0	6BFQ_1	6BFQ_2	6BFQ_3	6BFS_0	6BFT_0	6BFT_1	6BGT_0	6BHZ_0	6BHZ_1
6BI0_0	6BI0_1	6BI2_0	6BI2_1	6BIT_0	6BIT_1	6BJZ_0	6BKC_0	6BKD_0	6BLA_0
6BLH_0	6BLI_0	6BLI_1	6BLI_2	6BLI_3	6BP2_0	6BPA_0	6BPA_1	6BPB_0	6BPC_0
6BPC_1	6BPD_0	6BPE_0	6BPE_1	6BQB_0	6BSP_0	6BT3_0	6BT3_1	6BT3_2	6BTJ_0
6BTJ_1	6BY2_0	6BZU_0	6BZU_1	6BZU_2	6BZU_3	6BZV_0	6BZV_1	6BZV_2	6BZV_3
6BZW_0	6BZW_1	6BZW_2	6BZW_3	6BZY_0	6C08_0	6C08_1	6C5H_0	6C5I_0	6C5J_0
6C5K_0	6C5K_1	6C5V_0	6C6X_0	6C6X_1	6C6X_2	6C6X_3	6C6Y_0	6C6Y_1	6C6Z_0
6C9U_0	6CA6_0	6CA6_1	6CA7_0	6CA9_0	6CA9_1	6CBJ_0	6CBP_0	6CBV_0	6CCB_0
6CCB_1	6CDM_0	6CDM_1	6CDO_0	6CDP_0	6CE0_1	6CEZ_0	6CF2_0	6CH7_1	6CH8_1
6CH9_1	6CHB_0	6CHB_1	6CHB_2	6CHB_3	6CHB_4	6CHB_5	6CJK_0	6CJK_1	6CK9_1
6CM3_0	6CM3_1	6CM3_2	6CMG_0	6CMI_0	6CMO_0	6CNJ_0	6CNJ_1	6CNJ_2	6CNK_0
6CNR_0	6CO3_0	6CR1_0	6CRK_0	6CRQ_0	6CRQ_1	6CRQ_2	6CSE_0	6CSE_1	6CSF_0
6CSF_1	6CT7_0	6CT7_1	6CVK_0	6CVK_1	6CW2_0	6CW3_0	6CW3_1	6CWD_0	6CWD_1
6CWD_2	6CWD_3	6CWT_0	6CWT_1	6CXC_0	6CXC_1	6CXC_2	6CXG_0	6CXG_1	6CXL_0
6CXL_1	6CXY_0	6CYF_0	6CYF_1	6CYF_2	6CYF_3	6D01_0	6D01_1	6D01_2	6D01_3
6D0U_0	6D0U_1	6D0U_2	6D0U_3	6D0X_0	6D11_0	6D11_1	6D2P_0	6D6T_0	6D6T_1
6D6U_0	6D6U_1	6D9G_0	6D9G_1	6D9W_0	6DB5_0	6DB5_1	6DB6_0	6DB7_0	6DB7_1
6DB8_0	6DB9_0	6DC3_0	6DC4_0	6DC5_0	6DC5_1	6DC5_2	6DC7_0	6DC7_1	6DC8_0
6DC9_0	6DC9_1	6DCA_0	6DCA_1	6DCA_2	6DCA_3	6DCQ_0	6DCQ_1	6DCV_0	6DCV_1
6DCW_0	6DDE_0	6DDM_0	6DDR_0	6DDV_0	6DE7_1	6DEZ_0	6DEZ_1	6DF0_0	6DF1_0
6DF2_0	6DF2_1	6DFG_0	6DFG_1	6DFH_0	6DFH_1	6DFH_2	6DFI_0	6DFJ_0	6DG2_0
6DG2_1	6DID_0	6DID_2	6DJP_0	6DJP_1	6DKJ_0	6DKJ_1	6DL8_0	6DL8_1	6DLA_0
6DLB_0	6DN0_0	6DN0_1	6DSI_0	6DW2_0	6DWA_0	6DWA_1	6DWC_0	6DWC_1	6DWI_0
6DWI_1	6DWI_2	6DWI_3	6DWI_4	6DWI_5	6DWI_6	6DWI_7	6DZL_0	6DZM_0	6DZN_0
6DZR_0	6DZT_0	6DZT_1	6DZV_0	6DZW_0	6DZW_1	6DZY_0	6DZY_1	6DZZ_0	6E0C_0
6E0C_1	6E0P_0	6E0P_1	6E3H_0	6E4X_0	6E4Y_0	6E4Z_0	6E56_0	6E56_1	6E5P_0
6E5P_1	6E5P_4	6E62_0	6E62_1	6E63_0	6E63_1	6E64_0	6E64_1	6E65_0	6EA5_0
6EA5_1	6EA5_2	6EA7_0	6EA7_1	6EA7_2	6EAY_0	6EDU_0	6EDU_1	6EDU_2	6EHV_0
6EHW_0	6EHX_0	6EHY_0	6EHY_1	6EJG_0	6EJG_1	6EJM_0	6EJM_1	6EK2_0	6EK2_1
6ELE_0	6ELE_1	6ELJ_0	6ELJ_1	6ELL_0	6ELL_1	6ELU_0	6ELU_1	6ELU_2	6ELU_3
6EMJ_0	6EMJ_1	6EQC_0	6EQC_1	6EQC_2	6ETI_0	6ETI_1	6EV1_0	6EV1_1	6EV1_2
6EV1_3	6EV1_4	6EV1_5	6EV2_0	6EV2_1	6EV2_2	6EV2_3	6EWB_0	6EWB_1	6EWB_2
6EWB_3	6EYN_0	6EYN_1	6EYN_2	6EYO_1	6F7T_0	6F7T_1	6FAB_0	6FAX_0	6FBJ_0
6FEQ_0	6FEQ_1	6FFJ_0	6FFJ_1	6FFJ_2	6FFJ_3	6FG1_0	6FG1_1	6FG2_0	6FG2_1
6FG2_2	6FG2_3	6FGB_0	6FLA_0	6FLA_1	6FLB_0	6FLC_0	6FLC_1	6FN1_0	6FN4_0
6FOE_0	6FOE_1	6FRJ_0	6FS0_0	6FXN_0	6FXN_1	6FXN_2	6FXN_3	6FXN_4	6FXN_5
6FY0_0	6FY0_1	6FY1_0	6FY1_1	6FY2_0	6FY2_1	6FY3_0	6FY3_1	6FZQ_0	6FZR_0
6G8R_0	6GC2_0	6GFE_0	6GFE_1	6GFF_0	6GFF_1	6GG0_0	6GHG_0	6GHG_1	6GK7_0
6GK8_0	6GKU_0	6GLW_0	6GLW_1	6GLX_0	6GLX_1	6GV1_0	6GV4_0	6GXX_0	6H06_0
6H06_1	6H06_2	6H06_3	6H0E_0	6H0E_1	6H0E_2	6H0E_3	6H2Y_0	6H3H_0	6H3H_1
6H3T_0	6H3T_1	6H3U_0	6H3U_1	6H5N_0	6H5N_1	6HCO_0	6HCO_1	6HF1_0	6HF1_1
6HGA_0	6HGU_0	6HGU_1	6HHC_0	6HIG_0	6HJP_0	6HJP_1	6HJP_2	6HJQ_0	6HJQ_1
6HJQ_2	6HKG_0	6HKG_1	6HX4_0	6HX4_1	6HXW_0	6HXW_1	6I04_0	6I04_1	6I07_0
6I07_1	6I1O_0	6I3Z_0	6I8S_0	6I8S_1	6I8S_2	6I8S_3	6I9I_0	6I9I_1	6IAP_0
6IAP_1	6IAS_0	6ICC_0	6ICF_0	6ID4_0	6ID4_1	6IDG_0	6IDH_0	6IDI_0	6IDK_2
6IEA_0	6IEB_0	6IEC_0	6IEC_1	6IEC_2	6IEC_3	6IEK_0	6IEK_1	6IEQ_0	6IGU_0
6II4_0	6II4_1	6II8_0	6II8_1	6II8_2	6II9_0	6II9_1	6II9_2	6IKM_0	6IKM_2
6IKM_3	6IKM_4	6IKM_5	6IKM_6	6IKM_7	6IKM_8	6IKM_9	6ION_0	6IUT_0	6IUV_0
6IUV_1	6IVZ_0	6IW0_0	6IW2_0	6IW2_1	6IW2_2	6IW2_3	6IW2_4	6IW2_5	6J11_0
6J11_1	6J11_2	6J14_0	6J15_0	6J15_1	6J5D_0	6J5F_0	6J5G_0	6J6Y_0	6J6Y_1
6J71_0	6J9O_0	6JBT_0	6JC2_0	6JEP_0	6JEP_1	6JHQ_0	6JHR_0	6JHS_0	6JHT_0
6JJP_0	6JJP_1	6JMQ_0	6JMR_0	6JMR_1	6JOD_0	6JP7_0	6JU0_0	6JU0_1	6JU0_2
6JU0_3	6JWC_0	6K0Y_0	6K41_0	6K42_0	6K4Z_0	6K4Z_1	6K5A_0	6K5A_1	6K5D_0
6K5D_1	6K5F_1	6K5I_0	6K5I_1	6K65_0	6K68_0	6K68_1	6K68_2	6K68_3	6K7O_0
6K7O_1	6K7O_2	6K7O_3	6KDH_0	6KDI_0	6KN9_0	6KN9_2	6KO5_0	6KPF_0	6KPG_0
6KR0_0	6KR0_1	6KR0_2	6KR0_3	6KRZ_0	6KRZ_1	6KRZ_2	6KS0_0	6KS1_0	6KS2_0
6KS2_1	6KTR_0	6KTR_1	6KVA_0	6KVA_1	6KVF_0	6KVF_1	6KX0_0	6KX1_0	6KYZ_0
6KYZ_1	6KZ0_0	6KZ0_1	6KZ0_2	6KZ0_3	6L62_0	6L8T_0	6L8T_1	6L8T_2	6LBH_0
6LBH_1	6LCS_0	6LDV_0	6LDW_0	6LDW_1	6LDX_0	6LDY_0	6LDY_2	6LFM_0	6LFO_0
6LFV_0	6LFW_0	6LFX_0	6LGW_0	6LGW_1	6LHP_0	6LHQ_0	6LHT_0	6LKT_0	6LML_0
6LN2_0	6LNT_0	6LNT_1	6LRA_0	6LTG_0	6LTG_1	6LUN_0	6LUN_1	6LXI_0	6LXI_1
6LXJ_0	6LXJ_1	6LXJ_2	6LXJ_3	6LXK_0	6LXK_1	6LXK_2	6LYN_0	6LYN_1	6LZ4_0
6LZ4_1	6LZ9_0	6M0F_0	6M0Z_0	6M2R_0	6M38_0	6M3B_0	6M3C_0	6M3C_1	6M3C_2
6M3Z_0	6M47_0	6M58_0	6M58_1	6M87_0	6M87_1	6M87_2	6M87_3	6M87_4	6M87_5
6MAM_0	6MAM_1	6MAM_2	6MAR_0	6MAR_1	6MB3_0	6MB3_1	6MB3_2	6MB3_3	6MB3_4
6MB3_5	6MB3_6	6MB3_7	6MCO_1	6MDT_1	6ME1_0	6ME1_1	6MED_0	6MED_1	6MED_2
6MEE_0	6MEE_1	6MEF_0	6MEG_0	6MEH_0	6MEI_0	6MEJ_0	6MEJ_1	6MEK_0	6MEK_1
6MEK_2	6MEK_3	6MFJ_0	6MFJ_1	6MFP_0	6MFP_1	6MFT_0	6MFT_1	6MG7_0	6MH2_0
6MH2_1	6MHG_0	6MHG_1	6MHG_2	6MHG_3	6MHG_4	6MHG_5	6MHG_6	6MHG_7	6MHG_9
6MHR_0	6MHR_1	6MI2_0	6MI2_1	6MID_0	6MJZ_0	6ML8_0	6MLK_0	6MLM_0	6MN7_0
6MNF_0	6MNF_1	6MNQ_0	6MNR_0	6MNS_0	6MNS_1	6MQC_0	6MQC_1	6MQE_0	6MQE_1
6MQM_0	6MQM_1	6MQM_2	6MQM_3	6MQR_0	6MQS_0	6MQS_1	6MSY_0	6MTJ_1	6MTN_1
6MTO_0	6MTP_0	6MTP_1	6MTQ_0	6MTR_0	6MTS_0	6MTT_0	6MTX_0	6MTY_0	6MU3_0
6MU3_1	6MU6_1	6MU7_1	6MU8_1	6MUB_0	6MUB_1	6MUF_1	6MUG_1	6MUI_0	6MV5_0
6MVL_0	6MWN_0	6MWN_1	6MXR_0	6MXR_1	6MXS_0	6MXS_1	6MY4_0	6MY4_1	6MY5_0
6MY5_1	6MYY_0	6MYY_2	6N16_0	6N16_1	6N16_2	6N16_3	6N2X_0	6N2X_1	6N32_0
6N32_1	6N35_1	6N4B_0	6N4Q_0	6N4Q_1	6N4R_0	6N4R_1	6N5B_0	6N5D_0	6N5D_1
6N5D_2	6N5E_0	6N5E_1	6N5E_2	6N6B_0	6N7J_0	6N7J_1	6N7U_0	6N81_0	6N81_1
6N8D_0	6N8D_1	6NB3_0	6NB3_1	6NB4_0	6NB5_0	6NB5_1	6NB6_0	6NB6_1	6NB7_0
6NB7_1	6NB7_2	6NB8_0	6NC2_0	6NCP_0	6NCP_1	6NEX_0	6NEX_1	6NF5_0	6NF5_1
6NF5_4	6NFC_0	6NFC_1	6NFC_2	6NFC_3	6NFN_0	6NFN_1	6NFN_2	6NFN_3	6NFN_4
6NFN_5	6NFN_6	6NFN_7	6NFU_0	6NFV_0	6NHA_0	6NI2_1	6NIP_0	6NIP_1	6NIS_0
6NIU_0	6NIU_1	6NIU_2	6NIU_3	6NJL_0	6NJL_1	6NJL_2	6NJL_3	6NJM_0	6NJM_1
6NJN_0	6NJN_1	6NJN_2	6NM6_1	6NMR_0	6NMR_1	6NMR_2	6NMR_3	6NMS_0	6NMS_1
6NMT_0	6NMU_0	6NMU_1	6NMV_0	6NN3_0	6NNF_1	6NNJ_1	6NOU_0	6NOV_0	6NOV_1
6NYQ_0	6NZ7_0	6NZ7_1	6O1F_0	6O23_0	6O23_1	6O24_0	6O25_0	6O25_1	6O25_2
6O26_0	6O28_0	6O28_1	6O29_0	6O29_1	6O2A_0	6O2A_1	6O2A_2	6O2A_3	6O2B_0
6O2B_1	6O2B_2	6O2B_3	6O2C_0	6O39_0	6O3A_0	6O3B_0	6O3B_1	6O3D_0	6O3G_0
6O3G_1	6O3G_2	6O3G_3	6O3J_0	6O3J_1	6O3K_0	6O3L_0	6O3L_1	6O3U_0	6O3U_1
6O3U_2	6O3U_3	6O41_0	6O41_1	6O41_2	6O42_0	6O42_1	6O89_0	6O89_1	6O8D_0
6O8D_1	6O9H_0	6O9H_1	6O9I_0	6O9I_1	6OAN_0	6OAN_1	6OAO_0	6OAO_1	6OAO_2
6OAO_3	6OAO_4	6OAO_5	6OBD_0	6OBD_1	6OBZ_0	6OBZ_1	6OC3_0	6OC3_1	6OC7_0
6OCB_0	6OE4_0	6OE4_1	6OE5_0	6OE5_1	6OED_0	6OED_1	6OED_2	6OEJ_0	6OEJ_1
6OEL_0	6OFI_0	6OGE_0	6OGE_1	6OGX_0	6OGX_1	6OHG_0	6OIJ_0	6OIK_0	6OKM_0
6OKN_0	6OKN_1	6OKP_0	6OKP_1	6OKP_2	6OKP_3	6OKQ_0	6OKQ_1	6OKQ_2	6OL5_0
6OL5_1	6OL6_0	6OL6_1	6OL7_0	6OL7_1	6OL7_2	6OL7_3	6OL7_4	6OL7_5	6OL7_6
6OLP_0	6OLP_1	6OMM_0	6OOR_0	6OPA_1	6OPO_0	6OPO_1	6OPP_0	6OPP_1	6OPP_2
6OPQ_0	6OPQ_1	6ORN_0	6ORN_1	6ORN_2	6ORO_0	6ORO_2	6ORP_0	6ORP_1	6ORP_2
6ORQ_0	6ORQ_1	6ORQ_2	6OS9_0	6OSH_0	6OSV_0	6OT0_0	6OTC_0	6OUS_0	6OUS_1
6OUS_2	6OUS_3	6OUS_4	6OY4_0	6OZ2_0	6OZ3_0	6OZ4_0	6OZ9_0	6OZC_0	6OZC_1
6OZC_3	6OZC_4	6P3B_0	6P3R_0	6P3R_1	6P3S_0	6P3S_1	6P3S_2	6P3S_3	6P3S_4
6P3S_5	6P3S_6	6P3S_7	6P4A_0	6P4B_0	6P4B_1	6P4C_0	6P4Y_0	6P50_0	6P60_0
6P60_1	6P60_2	6P60_3	6P62_0	6P65_0	6P67_0	6P67_1	6P67_2	6P67_3	6P79_0
6P7H_0	6P8D_0	6P8D_1	6P8M_0	6P8N_0	6P8N_1	6P91_0	6P95_0	6P95_1	6P95_2
6P9H_0	6P9H_1	6P9I_0	6P9I_1	6P9J_0	6P9J_1	6PA0_0	6PBV_0	6PBV_1	6PBW_0
6PCI_0	6PCI_1	6PCI_2	6PCI_4	6PCI_5	6PCU_0	6PCU_1	6PCU_2	6PDR_0	6PDS_0
6PDS_1	6PDU_0	6PDX_0	6PDX_1	6PDX_2	6PE7_0	6PE8_0	6PE8_1	6PE9_0	6PE9_1
6PE9_2	6PE9_3	6PE9_4	6PEC_0	6PEF_0	6PEF_1	6PEH_0	6PEH_2	6PHB_0	6PHB_1
6PHC_0	6PHD_0	6PHF_0	6PHF_1	6PHG_0	6PHH_0	6PHH_1	6PI7_0	6PI7_1	6PIL_0
6PIS_0	6PIS_1	6PK8_0	6PK8_1	6PK8_2	6PK8_3	6PLH_0	6PLK_0	6PLK_1	6PPG_0
6PPG_1	6PSC_0	6PSC_1	6PSC_2	6PT0_0	6PV7_0	6PV7_1	6PV8_0	6PV8_1	6PWC_0
6PWU_0	6PXG_0	6PXG_1	6PXG_2	6PXG_3	6PXH_0	6PXH_1	6PXR_0	6PYC_1	6PYD_0
6PYD_1	6PZ8_0	6PZE_0	6PZF_0	6PZF_1	6PZG_0	6PZH_0	6PZH_1	6PZW_0	6PZY_0
6PZZ_0	6PZZ_1	6Q0E_0	6Q0H_0	6Q0I_0	6Q0L_0	6Q0O_0	6Q18_0	6Q19_0	6Q1A_0
6Q1E_0	6Q1G_0	6Q1J_0	6Q1K_0	6Q1Z_0	6Q1Z_1	6Q20_0	6Q23_0	6Q23_1	6Q23_2
6Q23_3	6QB3_0	6QB4_0	6QB6_0	6QB9_0	6QB9_1	6QBC_0	6QCU_0	6QD7_0	6QD7_1
6QD7_2	6QD8_0	6QD8_1	6QD8_2	6QEE_0	6QEX_0	6QF6_0	6QF6_1	6QF6_2	6QF6_3
6QF9_0	6QF9_1	6QFC_0	6QIG_0	6QN7_0	6QN7_1	6QN8_0	6QN8_1	6QN8_2	6QN8_3
6QN8_4	6QN8_5	6QN9_0	6QNA_0	6QNA_1	6QNA_2	6QNA_3	6QNK_0	6QNK_1	6QNO_0
6QU9_0	6QU9_1	6R0X_0	6R0X_1	6R2S_0	6R8X_0	6RCO_0	6RCO_1	6RCQ_0	6RCU_0
6RCU_1	6RCV_0	6RCV_1	6RCV_2	6RCV_3	6RLM_0	6RLM_1	6RLM_2	6RLM_3	6RLM_4
6RLM_6	6RLM_7	6RLO_0	6RLO_1	6RLO_2	6RLO_3	6RNN_0	6RNN_1	6RP8_0	6RP8_1
6RPS_0	6RPS_1	6S2I_0	6S2I_1	6S2I_2	6S2I_3	6S3D_0	6S3D_1	6S3D_2	6S3D_3
6S3T_0	6S3T_1	6S3T_2	6S3T_3	6S5A_0	6S8D_0	6S8D_1	6S8D_2	6S8I_0	6S8I_1
6S8I_2	6S8J_0	6S8J_1	6S8J_2	6SF6_0	6SF6_1	6SHG_0	6SNC_0	6SNC_1	6SND_0
6SND_1	6SNE_0	6SNE_1	6SNE_2	6SNE_3	6SNH_0	6SNI_0	6SUZ_0	6SV2_0	6SVL_0
6SVL_1	6SVL_2	6SVL_3	6SVL_4	6SVL_5	6SXI_0	6SXI_1	6T3F_0	6T3J_0	6T3J_1
6T3J_2	6T3J_3	6TCM_0	6TCN_0	6TCN_1	6TCO_0	6TCO_1	6TCP_0	6TCP_1	6TCP_3
6TCQ_0	6TCR_0	6TCS_0	6TGG_0	6TKO_0	6TNP_0	6TNP_1	6TNP_2	6TNP_3	6TNP_4
6TNP_5	6TOU_0	6TXZ_0	6TXZ_1	6TXZ_2	6TXZ_3	6TYB_0	6TYS_0	6TYS_2	6U02_0
6U02_1	6U0L_0	6U0L_1	6U0L_2	6U0N_0	6U0N_1	6U0N_2	6U1N_0	6U1T_0	6U2F_0
6U36_0	6U38_0	6U3I_0	6U3Z_0	6U3Z_1	6U59_0	6U59_1	6U6M_0	6U6O_0	6U6U_0
6U85_0	6U8C_0	6U8D_0	6U8K_0	6U8K_1	6U8K_2	6U9S_0	6U9S_1	6U9U_0	6UBI_0
6UBI_1	6UC5_0	6UCE_0	6UCF_0	6UDA_0	6UDK_0	6UDK_1	6UDK_2	6UDK_3	6UDK_4
6UDK_5	6UG7_0	6UG8_0	6UG9_0	6UG9_1	6UG9_2	6UGA_0	6UGA_1	6UGS_0	6UGS_1
6UGT_0	6UGT_1	6UGU_0	6UGU_1	6UGV_0	6UGV_1	6UIG_0	6UIG_1	6UJ9_0	6UJB_0
6UKJ_0	6ULC_0	6ULE_0	6ULE_1	6ULF_0	6UM5_0	6UM6_0	6UM7_0	6UM7_1	6UMG_0
6UMG_1	6UMH_0	6UMH_1	6UMI_0	6UMJ_0	6UMX_0	6UMX_1	6UOE_0	6UQR_0	6UQR_1
6UR5_0	6UR5_1	6URM_0	6URM_1	6USF_0	6USF_1	6UTA_0	6UTA_1	6UTE_0	6UTE_1
6UTE_2	6UTE_3	6UTE_4	6UUD_0	6UUP_0	6UUP_1	6UUP_2	6UUP_3	6UVO_0	6UY3_0
6UYD_0	6UYD_1	6UYE_0	6UYE_1	6UYE_2	6UYF_0	6UYG_0	6UYG_1	6UYM_0	6UYM_1
6UYN_0	6V4N_0	6V4O_0	6V4O_1	6V4O_2	6V4P_0	6V4Q_0	6V4R_0	6V8X_0	6V8Z_0
6VBO_0	6VBP_0	6VBP_1	6VBP_2	6VBP_3	6VBQ_0	6VBQ_1	6VBQ_2	6VBQ_3	6VC9_0
6VCA_0	6VCA_1	6VCA_2	6VCA_3	6VEL_0	6VEP_0	6VEP_1	6VEP_2	6VEP_3	6VEQ_0
6VEQ_1	6VGR_0	6VGR_1	6VI1_0	6VI1_1	6VI1_2	6VI1_3	6VI1_4	6VI1_5	6VI2_0
6VI2_1	6VJA_0	6VJA_1	6VJN_0	6VJT_0	6VKN_0	6VL8_0	6VL8_1	6VL8_2	6VL8_3
6VL9_0	6VL9_1	6VLN_0	6VLR_0	6VLR_2	6VLR_3	6VLW_0	6VMJ_0	6VMJ_1	6VMJ_2
6VMJ_3	6VMK_0	6VMK_2	6VMK_3	6VMK_4	6VMK_5	6VMK_6	6VMK_7	6VMK_8	6VMK_9
6VMS_0	6VN0_0	6VN1_0	6VN1_1	6VO0_0	6VO1_0	6VO3_0	6VOR_0	6VOR_1	6VOS_0
6VPX_1	6VPY_0	6VPY_1	6VRH_0	6VRK_0	6VRL_0	6VRP_0	6VRP_1	6VRQ_0	6VRQ_1
6VRT_0	6VRY_0	6VSR_0	6VTU_0	6VTW_0	6VU2_0	6VUG_0	6VUN_0	6VUN_1	6VUO_0
6VUO_1	6VVU_0	6VVU_1	6VVU_2	6VVU_3	6VX4_0	6VY2_0	6VY2_1	6VY2_2	6VY4_0
6VY4_1	6VY5_0	6VY6_0	6VYH_0	6VYV_0	6VYV_1	6VYV_2	6VYV_3	6VZI_1	6W00_0
6W03_1	6W05_0	6W09_0	6W09_1	6W09_2	6W09_3	6W0C_0	6W0D_0	6W0E_0	6W0F_0
6W0H_0	6W0I_0	6W0J_0	6W16_0	6W1C_0	6W1C_1	6W1C_2	6W1C_3	6W41_0	6W4M_0
6W4S_0	6W4V_0	6W4W_0	6W51_0	6W51_1	6W51_2	6W52_0	6W5A_0	6W5D_0	6W5D_1
6W73_0	6W7S_0	6W7Y_0	6W7Y_1	6W9G_0	6W9G_1	6W9G_2	6WAS_0	6WAS_1	6WBV_0
6WDS_0	6WDT_0	6WEQ_0	6WEQ_1	6WEQ_2	6WEQ_3	6WER_0	6WER_1	6WEX_0	6WEZ_0
6WF0_0	6WF1_0	6WFW_0	6WFX_0	6WFY_0	6WFZ_0	6WFZ_1	6WG0_0	6WG1_0	6WG1_1
6WG2_0	6WG2_1	6WG8_0	6WGB_0	6WGB_1	6WGJ_0	6WGJ_1	6WGJ_2	6WGJ_3	6WGK_0
6WGK_1	6WGK_2	6WGK_3	6WGL_0	6WH9_0	6WH9_1	6WH9_2	6WHA_0	6WHK_0	6WIO_0
6WIR_0	6WIT_0	6WIT_1	6WIX_1	6WIY_0	6WIZ_0	6WJ0_0	6WJ1_0	6WJ1_1	6WJ1_2
6WJL_0	6WJL_1	6WJU_0	6WJU_1	6WK4_0	6WKL_0	6WKM_0	6WM9_0	6WM9_1	6WMW_0
6WMW_1	6WN1_0	6WN1_1	6WN4_0	6WN4_1	6WNO_0	6WNO_1	6WO3_0	6WO4_0	6WO5_0
6WO5_1	6WO5_2	6WO5_3	6WOQ_0	6WOQ_3	6WOQ_4	6WOR_0	6WOZ_0	6WOZ_1	6WOZ_2
6WOZ_3	6WPS_0	6WPT_0	6WPT_1	6WQO_0	6WQO_1	6WRP_0	6WS6_0	6WS6_1	6WS6_2
6WT3_0	6WTU_0	6WTU_1	6WTU_2	6WTU_3	6WTV_0	6WTV_1	6WTV_2	6WTV_3	6WTY_0
6WTY_1	6WTY_2	6WTY_3	6WVZ_0	6WW2_0	6WW5_0	6WW5_1	6WWC_0	6WWC_1	6WWZ_0
6WX1_0	6WX2_0	6WX2_1	6WXL_0	6WXL_1	6WYR_0	6WYR_1	6WYT_0	6WZJ_0	6WZJ_1
6WZK_0	6WZK_1	6WZL_0	6WZL_1	6WZM_0	6WZM_1	6WZN_0	6WZT_0	6WZT_1	6WZT_2
6X1S_0	6X1S_2	6X1S_4	6X1S_6	6X1T_0	6X1T_1	6X1T_2	6X1T_4	6X1T_6	6X1T_8
6X1U_0	6X1U_2	6X1V_0	6X3S_0	6X3S_1	6X3T_0	6X3T_1	6X3U_0	6X3U_1	6X3V_0
6X3V_1	6X3W_0	6X3W_1	6X3X_0	6X3X_1	6X3Z_0	6X40_0	6X4T_0	6X4T_1	6X58_0
6X58_1	6X5B_0	6X5B_1	6X5E_0	6X5E_1	6X5M_0	6X5M_1	6X5N_0	6X5N_1	6X78_0
6X78_1	6X7W_0	6X7W_1	6X87_0	6X87_1	6X87_2	6X87_3	6X87_4	6X87_5	6X87_6
6X8P_0	6X8Q_0	6X8S_0	6X8U_0	6X96_0	6X97_0	6X98_0	6X9R_0	6X9S_0	6X9T_0
6X9U_0	6X9V_0	6XBJ_0	6XBK_0	6XBL_0	6XBM_0	6XC2_0	6XC2_1	6XC3_0	6XC3_1
6XC4_0	6XC4_1	6XC7_0	6XC7_1	6XCA_0	6XCJ_0	6XCM_0	6XCM_1	6XCN_0	6XCN_1
6XCN_2	6XDG_0	6XDG_1	6XE1_0	6XEY_0	6XEY_1	6XEY_2	6XGC_0	6XGC_1	6XGC_2
6XJQ_0	6XJQ_1	6XJW_0	6XJW_1	6XJY_0	6XJY_1	6XJZ_0	6XJZ_1	6XKP_0	6XKP_1
6XKQ_0	6XKR_0	6XLI_0	6XLI_1	6XLI_2	6XLQ_0	6XLQ_1	6XLQ_2	6XLQ_3	6XLZ_0
6XM2_0	6XM2_1	6XM2_2	6XM2_3	6XMI_0	6XMI_1	6XOB_0	6XOB_1	6XOB_2	6XOB_3
6XOC_0	6XOC_1	6XOX_0	6XP6_0	6XPQ_0	6XPR_0	6XPR_1	6XPX_0	6XPY_0	6XPZ_0
6XPZ_1	6XQ0_0	6XQ0_1	6XQ2_0	6XQ2_1	6XQ4_0	6XQ4_1	6XQW_0	6XR0_0	6XRJ_0
6XRJ_1	6XRJ_2	6XRJ_3	6XRT_0	6XSK_0	6XSK_1	6XSK_2	6XSN_0	6XSW_0	6XSW_1
6XSW_2	6XSW_3	6XTG_0	6XUD_0	6XUK_0	6XUL_0	6XUL_1	6XUL_2	6XUL_3	6XUL_4
6XUL_5	6XUN_0	6XUN_1	6XUN_2	6XXV_0	6XXV_1	6XY2_0	6XZW_0	6Y1K_0	6Y1L_0
6Y1M_0	6Y1N_0	6Y49_0	6Y54_0	6Y54_1	6Y54_2	6Y6C_0	6Y6C_1	6Y90_0	6Y90_1
6Y92_0	6Y92_1	6Y97_0	6Y9A_0	6Y9B_0	6Y9B_1	6Y9B_2	6YE3_0	6YE3_1	6YE3_2
6YHQ_0	6YIO_0	6YLA_0	6YLA_1	6YM0_0	6YOR_1	6YWC_0	6YWC_1	6YWD_0	6YX9_0
6YXD_0	6YXF_0	6YXK_0	6YYE_0	6YYE_1	6Z06_0	6Z2L_0	6Z2M_0	6Z2M_1	6Z3K_0
6Z3K_1	6Z3K_2	6Z3K_3	6Z3K_4	6Z3K_5	6Z3K_6	6Z3K_7	6Z3K_8	6Z3P_0	6Z3Q_0
6Z7W_0	6Z7W_1	6Z7W_2	6Z7W_3	6Z7X_0	6Z7Y_0	6Z7Y_1	6Z7Z_0	6Z7Z_1	6ZCZ_1
6ZDG_0	6ZDG_1	6ZDG_2	6ZDH_0	6ZDH_1	6ZDH_2	6ZEC_0	6ZER_0	6ZER_1	6ZER_2
6ZFO_0	6ZFO_1	6ZQK_0	6ZQK_1	6ZQK_2	6ZQK_3	6ZTD_0	6ZTF_0	6ZTF_1	6ZTR_0
6ZTR_1	6ZVF_0	7A0W_0	7A0W_1	7A0X_0	7A0X_1	7A0Y_0	7A0Y_1	7A3N_0	7A3O_0
7A3P_0	7A3P_1	7A3Q_0	7A3Q_1	7A3U_0	7A5R_0	7A65_0	7A69_0	7A6C_0	7A6E_0
7A6F_0	7AHU_0	7AHU_1	7AHV_0	7AJ6_0	7AKD_0	7AKD_1	7AKJ_0	7AMP_0	7AMQ_0
7AMR_0	7AMS_0	7AQL_0	7AQL_1	7AQL_2	7AQL_3	7ARN_0	7AUE_0	7B09_0	7B0B_0
7B3O_0	7BBG_0	7BBJ_0	7BBJ_1	7BEH_0	7BEI_0	7BEJ_0	7BEK_0	7BEL_0	7BEL_1
7BEL_2	7BEL_3	7BEM_0	7BEN_0	7BEN_1	7BEN_2	7BEN_3	7BEO_0	7BEO_1	7BEO_2
7BEO_3	7BEP_0	7BEP_1	7BEP_2	7BEP_3	7BG1_0	7BH8_0	7BH8_1	7BM5_0	7BM5_1
7BM5_2	7BM5_3	7BM5_4	7BNV_0	7BPK_0	7BPK_1	7BQ5_0	7BQ5_1	7BSC_0	7BSD_0
7BSD_1	7BU8_0	7BU8_1	7BU8_2	7BUA_0	7BUA_1	7BUA_2	7BUB_0	7BUB_1	7BUD_0
7BUD_1	7BUE_0	7BUE_1	7BUE_2	7BUF_0	7BWJ_0	7BXA_0	7BXA_1	7BXV_0	7BZ5_0
7C01_0	7C01_1	7C2L_0	7C2S_0	7C2S_1	7C2T_0	7C2T_1	7C4S_0	7C4S_1	7C61_0
7C6A_0	7C81_0	7C88_0	7C88_1	7C94_0	7C94_1	7C95_0	7C95_1	7CAC_0	7CAH_0
7CAI_0	7CAK_0	7CAK_1	7CAK_2	7CBP_0	7CBP_1	7CDI_0	7CDJ_0	7CE2_0	7CEA_0
7CEB_0	7CEC_0	7CEC_1	7CGW_0	7CGW_1	7CH4_0	7CH5_0	7CHB_0	7CHC_0	7CHC_1
7CHE_0	7CHE_1	7CHF_0	7CHF_1	7CHH_0	7CHH_1	7CHH_2	7CHO_0	7CHO_1	7CHP_0
7CHS_0	7CHY_0	7CHZ_0	7CJ2_0	7CJ2_1	7CJF_0	7CM4_0	7CMK_0	7CMU_0	7CMV_0
7CN2_0	7CN2_1	7CN2_2	7CN2_3	7CN2_4	7CN2_5	7COE_0	7COE_1	7CQC_0	7CQD_0
7CQD_1	7CR5_0	7CTH_0	7CTH_1	7CU5_0	7CU5_1	7CVS_0	7CVS_1	7CVT_0	7CVT_1
7CVY_0	7CVY_1	7CVY_2	7CVY_3	7CVZ_0	7CVZ_1	7CW0_0	7CW0_1	7CW2_0	7CW2_1
7CW3_0	7CW3_1	7CWL_0	7CWN_1	7CWN_3	7CWS_0	7CWS_3	7CWS_4	7CWT_0	7CWT_1
7CWT_3	7CWT_4	7CYH_0	7CYP_0	7CYP_1	7CYP_2	7CYV_0	7CZP_0	7CZQ_0	7CZR_0
7CZT_0	7CZU_0	7CZU_1	7CZW_0	7CZX_0	7CZY_0	7D00_0	7D0B_0	7D0C_0	7D0D_0
7D5Z_0	7D5Z_1	7D5Z_2	7D5Z_3	7D6I_0	7D77_0	7D85_0	7D85_1	7D9Z_0	7DAA_0
7DB6_0	7DC7_0	7DC8_0	7DC8_1	7DCC_0	7DCC_1	7DCC_2	7DCE_0	7DCX_0	7DCX_1
7DCX_2	7DD2_0	7DD2_1	7DD8_0	7DEO_0	7DEO_1	7DET_0	7DET_1	7DEU_0	7DF9_0
7DFA_0	7DFB_0	7DFC_0	7DFL_0	7DFP_0	7DHA_0	7DJZ_0	7DK0_0	7DK2_0	7DK2_1
7DK2_2	7DK2_3	7DK4_0	7DK4_1	7DK4_2	7DK5_0	7DK6_0	7DK6_1	7DK7_1	7DK7_2
7DKJ_0	7DKJ_1	7DM1_0	7DM1_1	7DM2_0	7DNH_0	7DNK_0	7DNL_0	7DOH_0	7DPM_0
7DPM_1	7DPM_2	7DPM_3	7DQ7_0	7DR4_0	7DR4_1	7DR4_2	7DR4_3	7DUN_0	7DUO_0
7DW9_1	7DWT_0	7DX4_0	7DZX_0	7DZY_0	7DZY_1	7E23_0	7E32_0	7E33_0	7E39_0
7E3B_0	7E3C_0	7E3K_0	7E3K_1	7E3L_0	7E3O_0	7E5O_0	7E5R_0	7E5R_1	7E5R_2
7E5R_3	7E5R_4	7E5R_5	7E5R_6	7E5R_7	7E5R_8	7E5S_0	7E5S_1	7E5S_2	7E5S_3
7E5S_4	7E5S_5	7E5S_6	7E5S_7	7E5Y_0	7E5Y_1	7E6P_0	7E72_0	7E72_1	7E7E_0
7E7E_1	7E7X_0	7E7X_1	7E7Y_0	7E7Y_1	7E86_0	7E88_0	7E88_1	7E88_2	7E88_3
7E8C_0	7E8C_1	7E8C_2	7E8C_3	7E8C_4	7E8C_5	7E8C_6	7E8C_7	7E8C_8	7E8F_0
7E8F_1	7E8F_2	7E8M_0	7E9B_0	7E9G_0	7E9H_0	7E9N_0	7E9N_1	7E9N_2	7E9O_0
7E9O_1	7E9O_2	7E9Q_0	7E9Q_1	7E9Q_2	7EAK_0	7EAM_0	7EAM_1	7EAN_0	7EB2_0
7EBR_0	7EBZ_0	7EC5_0	7ECY_0	7EH5_0	7EH5_1	7EH5_4	7EH5_5	7EJ0_0	7EJ4_0
7EJ4_1	7EJ4_2	7EJ5_0	7EJ5_1	7EJ5_2	7EJ8_0	7EJA_0	7EJK_0	7EJX_0	7EJY_0
7EJZ_0	7EK0_0	7EKB_0	7EKK_0	7ELX_0	7ELX_1	7ENF_0	7ENG_0	7EO0_0	7EO2_0
7EO4_0	7EPU_0	7EPX_0	7EQ1_0	7EUO_0	7EVY_0	7EW0_0	7EW2_0	7EW3_0	7EW4_0
7EW7_0	7EXD_0	7EY5_0	7EY5_1	7EYA_0	7EYC_0	7EYC_1	7EZH_0	7EZV_0	7EZV_1
7F0X_0	7F12_0	7F15_0	7F2O_0	7F2S_0	7F35_0	7F35_1	7F35_2	7F3Q_0	7F3Q_1
7F4F_0	7F4H_1	7F62_0	7F63_0	7F6Y_0	7F6Z_0	7F7E_0	7F7H_0	7F7H_1	7F8W_0
7F9W_0	7FAB_0	7FAE_0	7FAF_0	7FAF_1	7FAF_2	7FAH_0	7FAH_1	7FBI_0	7FBI_1
7FCI_0	7FCP_0	7FCP_1	7FCQ_0	7FGJ_0	7FGK_0	7FGL_0	7FGR_0	7FJC_0	7FJN_0
7FJO_2	7FJS_0	7FJS_1	7JGJ_0	7JHG_0	7JHH_0	7JHJ_0	7JIC_0	7JIE_0	7JIE_1
7JIX_0	7JKM_0	7JKS_0	7JKT_0	7JLK_0	7JLK_1	7JLN_0	7JLN_1	7JMO_0	7JMP_0
7JMW_0	7JMX_0	7JN5_0	7JOO_0	7JR7_0	7JR7_1	7JTF_0	7JTF_1	7JTG_0	7JTR_0
7JTR_1	7JTR_2	7JTR_3	7JUM_0	7JUM_1	7JUM_2	7JV2_0	7JV4_0	7JV4_1	7JV4_2
7JV6_0	7JV6_1	7JVA_0	7JVC_0	7JVD_0	7JVR_0	7JW0_0	7JWG_0	7JWP_0	7JWP_1
7JWP_2	7JWP_3	7JWP_4	7JWP_5	7JWP_6	7JWP_7	7JWQ_0	7JWQ_1	7JX3_0	7JX3_1
7JX3_2	7JXC_0	7JXD_0	7JXD_1	7JXE_0	7JZ4_1	7K37_0	7K37_1	7K37_2	7K39_0
7K39_1	7K39_2	7K3A_0	7K3A_1	7K3A_2	7K3B_0	7K3B_1	7K3B_2	7K3Q_0	7K43_0
7K45_0	7K4N_0	7K4N_1	7K5X_0	7K5X_1	7K5Y_0	7K5Y_1	7K60_0	7K60_1	7K61_0
7K61_1	7K63_0	7K63_1	7K66_0	7K75_0	7K75_1	7K75_2	7K75_3	7K76_0	7K76_1
7K78_0	7K78_1	7K7H_0	7K7R_0	7K7R_1	7K8M_0	7K8N_0	7K8O_0	7K8P_0	7K8Q_0
7K8R_0	7K8S_0	7K8S_1	7K8S_2	7K8T_0	7K8T_1	7K8T_2	7K8V_0	7K8V_1	7K8W_0
7K8W_1	7K8X_0	7K8X_1	7K8Y_0	7K8Z_0	7K8Z_1	7K90_0	7K90_1	7K90_2	7K93_0
7K93_1	7K93_2	7K93_3	7K9H_0	7K9H_1	7K9I_0	7K9J_0	7K9J_1	7K9J_2	7K9K_0
7K9Z_0	7K9Z_1	7KBA_0	7KBA_1	7KBB_0	7KBB_1	7KC1_0	7KC1_1	7KC1_2	7KCR_0
7KD6_0	7KD6_1	7KD6_2	7KDD_0	7KDD_1	7KDD_2	7KDE_0	7KDE_1	7KDE_2	7KE1_0
7KE1_1	7KEJ_0	7KEJ_1	7KEO_0	7KEO_1	7KET_0	7KEW_0	7KEX_0	7KEX_1	7KEZ_0
7KF0_0	7KF0_1	7KF1_0	7KF1_1	7KF1_2	7KF1_3	7KF9_0	7KF9_2	7KFB_0	7KFG_0
7KFH_0	7KFV_0	7KFV_1	7KFV_2	7KFW_0	7KFW_1	7KFW_2	7KFX_0	7KFY_0	7KGU_0
7KGU_1	7KGU_2	7KGU_3	7KH0_0	7KHF_0	7KHF_1	7KI4_0	7KI6_0	7KI6_1	7KKH_0
7KKZ_0	7KLC_0	7KLC_1	7KLG_0	7KLG_1	7KLH_0	7KLH_1	7KM6_0	7KM6_1	7KMD_1
7KMG_0	7KMG_1	7KMH_0	7KMI_0	7KMK_0	7KMK_1	7KML_0	7KN3_0	7KN3_1	7KN4_0
7KN4_1	7KN6_1	7KN7_1	7KPB_0	7KPG_0	7KPJ_0	7KPJ_1	7KQ7_0	7KQB_0	7KQB_1
7KQE_0	7KQE_1	7KQG_0	7KQH_0	7KQH_1	7KQI_0	7KQK_0	7KQK_1	7KQL_0	7KR5_0
7KR5_1	7KR5_2	7KRA_0	7KS9_0	7KTX_0	7KX4_0	7KX4_1	7KXJ_0	7KXJ_1	7KXJ_2
7KXK_0	7KXK_1	7KXK_2	7KYL_0	7KYL_1	7KYO_0	7KZA_0	7KZB_0	7KZC_0	7KZX_0
7KZX_1	7KZZ_0	7L02_0	7L02_1	7L06_0	7L06_1	7L06_2	7L06_3	7L09_0	7L0L_0
7L0L_1	7L0L_2	7L0N_0	7L0N_1	7L0N_2	7L1U_0	7L1V_0	7L2C_0	7L2C_1	7L2D_0
7L2E_0	7L2E_2	7L2F_0	7L2F_2	7L3N_0	7L56_0	7L56_1	7L56_2	7L57_0	7L58_0
7L5B_0	7L5J_0	7L5J_1	7L6M_0	7L6M_1	7L79_0	7L79_1	7L7D_0	7L7E_0	7L7E_1
7L7E_2	7L7E_3	7L7E_4	7L7E_5	7L7E_6	7L7E_7	7L7R_0	7L7R_1	7L8P_0	7L8P_1
7LA4_0	7LAA_0	7LAB_0	7LAB_1	7LAB_2	7LBE_0	7LBE_1	7LBF_0	7LBF_1	7LBG_0
7LBG_1	7LCN_0	7LCN_1	7LCN_2	7LCV_0	7LD1_0	7LD1_1	7LD1_2	7LDD_0	7LDD_1
7LDE_0	7LDE_1	7LDE_2	7LDE_3	7LEX_0	7LEX_1	7LEX_2	7LEX_4	7LEX_5	7LEY_0
7LEY_1	7LEY_2	7LEZ_0	7LEZ_1	7LEZ_2	7LEZ_3	7LF0_0	7LF0_1	7LF0_2	7LF0_3
7LF0_4	7LF0_5	7LF1_0	7LF1_1	7LF1_2	7LF2_0	7LF2_1	7LF2_2	7LF2_4	7LF7_0
7LF7_1	7LF8_0	7LFA_0	7LFA_1	7LFB_0	7LFD_0	7LG6_1	7LI6_0	7LI7_0	7LI8_0
7LI9_0	7LIA_0	7LJ4_0	7LJ4_1	7LJ5_0	7LJ5_1	7LJA_0	7LJA_1	7LJB_0	7LJB_1
7LJR_0	7LK4_0	7LK4_1	7LK4_2	7LK4_3	7LK9_0	7LK9_1	7LK9_2	7LK9_3	7LKA_0
7LKA_1	7LKA_2	7LKA_3	7LKB_0	7LKB_1	7LKF_0	7LKG_0	7LKG_1	7LKH_0	7LL1_0
7LL1_1	7LL1_2	7LLK_0	7LLK_1	7LLK_2	7LM8_0	7LM8_1	7LM9_0	7LO6_0	7LO6_1
7LO6_2	7LO7_0	7LO8_0	7LOK_0	7LOK_1	7LOP_0	7LOP_1	7LOP_2	7LOP_3	7LQ7_0
7LQ7_1	7LQ7_2	7LQ7_3	7LQ7_4	7LQ7_5	7LQV_0	7LQV_1	7LQV_2	7LQW_0	7LR3_0
7LR3_1	7LR4_0	7LR4_1	7LRS_0	7LRT_0	7LRT_1	7LRT_2	7LS9_0	7LS9_1	7LS9_2
7LSB_0	7LSE_0	7LSF_0	7LSG_0	7LSI_0	7LSI_1	7LSS_0	7LU9_0	7LU9_1	7LU9_2
7LU9_3	7LU9_4	7LU9_5	7LUA_0	7LUA_1	7LUC_0	7LUC_1	7LUC_2	7LUC_3	7LUC_4
7LUC_5	7LUD_0	7LUD_1	7LUE_0	7LUE_1	7LUE_2	7LWD_0	7LX2_0	7LX2_1	7LX2_2
7LXM_0	7LXM_1	7LXN_0	7LXN_1	7LXN_2	7LXW_0	7LXX_0	7LXY_5	7LXZ_0	7LXZ_1
7LY0_0	7LY2_0	7LY2_1	7LY2_5	7LY3_0	7LY3_1	7LYV_0	7LYV_1	7LYV_2	7LYV_3
7LYW_0	7LYW_1	7LYW_2	7M1C_0	7M2H_0	7M2H_1	7M2I_0	7M2J_0	7M30_0	7M30_1
7M30_2	7M3I_0	7M3I_1	7M3N_0	7M42_0	7M42_1	7M51_0	7M52_0	7M53_0	7M55_0
7M6D_0	7M6D_1	7M6E_0	7M6E_1	7M6E_2	7M6F_0	7M6G_0	7M6G_1	7M6H_0	7M6H_1
7M6I_0	7M6I_1	7M71_0	7M74_0	7M7B_0	7M7E_0	7M7F_0	7M7F_1	7M7G_0	7M7G_1
7M7H_0	7M7H_1	7M7I_0	7M7I_1	7M7J_0	7M7J_1	7M7W_0	7M7W_1	7M7W_2	7M7W_3
7M8J_0	7M8L_1	7MDJ_0	7MDP_0	7MDT_0	7MDU_0	7MDU_1	7MEM_0	7MEP_1	7MEP_2
7MEP_3	7MF1_0	7MF7_0	7MF7_1	7MF7_2	7MF7_3	7MF8_0	7MF9_0	7MF9_1	7MF9_2
7MF9_3	7MF9_4	7MFA_0	7MFA_1	7MFA_2	7MFA_3	7MFA_4	7MFA_5	7MFB_0	7MFG_0
7MFG_1	7MFG_2	7MFR_0	7MFR_1	7MGW_0	7MHR_0	7MHY_0	7MHZ_0	7MJJ_0	7MJJ_1
7MJK_0	7MJK_2	7MJL_0	7MJS_0	7MJT_0	7MK6_0	7MKL_0	7MKM_0	7MLH_0	7MLH_1
7MLU_0	7MLU_1	7MLU_2	7MLU_3	7MLU_4	7MLV_0	7MLV_1	7MLV_2	7MLV_3	7MLX_0
7MLZ_0	7MM0_0	7MMN_0	7MMN_1	7MMN_2	7MMO_0	7MMO_1	7MN8_0	7MNL_0	7MNL_1
7MNM_0	7MNM_1	7MNN_0	7MNN_1	7MNO_0	7MPG_0	7MPG_1	7MPG_2	7MRZ_0	7MSQ_0
7MSQ_1	7MTA_0	7MTB_0	7MU4_0	7MUB_0	7MW2_0	7MW2_1	7MW2_2	7MW3_0	7MW3_1
7MW3_2	7MW4_0	7MW4_1	7MW4_2	7MW5_0	7MW5_1	7MW5_2	7MW6_0	7MW6_1	7MW6_2
7MWW_0	7MWX_0	7MWX_1	7MX8_0	7MXD_3	7MXE_3	7MXL_0	7MXL_1	7MXL_2	7MXP_0
7MXP_1	7MXP_2	7MYZ_0	7MYZ_1	7MZF_0	7MZG_0	7MZH_0	7MZH_1	7MZI_0	7MZJ_0
7MZJ_1	7MZJ_2	7MZJ_3	7MZK_0	7MZK_1	7MZK_2	7MZK_3	7MZL_0	7MZM_0	7MZN_0
7N04_0	7N05_0	7N07_0	7N08_0	7N08_1	7N08_2	7N0A_0	7N0U_0	7N0V_0	7N0X_0
7N28_3	7N3C_0	7N3D_0	7N3E_0	7N3F_0	7N3G_0	7N3H_0	7N3I_0	7N4I_0	7N4J_0
7N4L_0	7N4M_0	7N5H_0	7N5H_2	7N62_0	7N64_0	7N6P_0	7N6P_1	7N8H_0	7N8H_1
7N8I_0	7N8Q_0	7N8Q_1	7NA7_0	7NA8_0	7NAB_0	7NAB_1	7NC0_0	7NCS_0	7ND0_0
7ND3_0	7ND4_0	7ND4_1	7ND4_2	7ND5_0	7ND7_0	7ND7_1	7ND7_2	7ND8_0	7ND9_0
7NDA_0	7NDB_0	7NDC_0	7NDC_2	7NDD_0	7NDD_1	7NDD_2	7NEG_0	7NEH_0	7NEQ_0
7NEQ_1	7NEZ_0	7NEZ_1	7NFA_0	7NFA_1	7NFD_0	7NFD_1	7NIU_0	7NIU_1	7NIV_0
7NIV_1	7NIW_0	7NJZ_0	7NKS_0	7NKS_2	7NP1_0	7NP1_1	7NP1_2	7NP1_3	7NTC_0
7NW3_0	7NWL_0	7NX2_0	7NX2_1	7NX3_0	7NX3_1	7NX6_0	7NX6_1	7NX7_0	7NX7_1
7NX8_0	7NX8_1	7NX9_0	7NX9_1	7NXA_0	7NXA_1	7NXB_0	7NXB_1	7NY5_0	7NY5_1
7O2Z_0	7O30_0	7O30_1	7O31_0	7O33_0	7O4Y_0	7O52_0	7O7F_0	7O9S_0	7O9W_0
7OH0_0	7OH1_0	7OLY_0	7OO2_0	7OO2_1	7OR9_0	7OR9_1	7ORA_0	7ORA_1	7ORA_2
7ORA_3	7ORB_0	7ORB_1	7ORB_2	7ORB_3	7OW1_0	7OXN_0	7P00_0	7P02_0	7P40_0
7P40_1	7P40_2	7PC2_0	7PC2_1	7PC2_2	7PG8_0	7PG8_1	7PG8_2	7PG8_3	7PG8_4
7PG8_5	7PG8_6	7PG8_7	7PGB_0	7PGB_1	7PGB_2	7PGB_4	7PGB_5	7PGB_7	7PGB_8
7PHG_0	7PHP_0	7PHQ_0	7PHS_0	7PHU_0	7PHU_1	7PHV_0	7PHV_1	7PHW_0	7PHW_1
7PI2_0	7PI2_1	7PI2_2	7PI2_3	7PI3_0	7PI3_1	7PI3_2	7PI3_3	7PI3_4	7PI3_5
7PI3_6	7PI3_7	7PI3_8	7PI3_9	7PI7_0	7PI7_1	7PKL_0	7PNM_0	7PNM_1	7PNM_2
7PNQ_0	7PNQ_1	7PNQ_2	7PO5_0	7PO5_1	7PO5_2	7PQY_0	7PQY_1	7PQZ_0	7PQZ_1
7PR0_0	7PR0_1	7PR0_2	7PRY_0	7PRY_1	7PRY_2	7PRY_3	7PRZ_0	7PS0_0	7PS0_1
7PS1_0	7PS2_0	7PS2_1	7PS3_0	7PS4_0	7PS4_1	7PS5_0	7PS6_0	7PS6_1	7PS7_0
7PS7_1	7Q0G_0	7Q0G_1	7Q0H_0	7Q0H_1	7Q0I_0	7Q0I_1	7Q4Q_0	7Q4Q_1	7Q6C_0
7Q6E_0	7Q6E_1	7Q6E_2	7Q9F_0	7Q9F_1	7Q9F_2	7Q9G_0	7Q9G_1	7Q9I_1	7Q9J_0
7Q9J_1	7Q9K_0	7Q9M_0	7Q9M_1	7Q9M_2	7Q9P_0	7Q9P_1	7Q9P_2	7QEZ_0	7QEZ_1
7QF0_0	7QF1_0	7QF1_1	7QNW_0	7QNW_1	7QNX_0	7QNX_1	7QNY_0	7QTI_0	7QTI_1
7QTI_2	7QTI_3	7QTJ_0	7QTJ_1	7QTK_0	7QU1_0	7QU2_0	7QVM_0	7R0C_0	7R0J_0
7R40_0	7R40_1	7R6W_0	7R6W_1	7R6X_0	7R6X_1	7R87_0	7R88_0	7R89_0	7R8A_0
7R8B_0	7R8L_0	7R8L_1	7R8M_0	7R8M_1	7R8N_0	7R8N_2	7R8O_0	7R9D_0	7RA3_0
7RA7_0	7RA7_2	7RA8_0	7RA8_1	7RAH_0	7RAH_1	7RAI_0	7RAI_1	7RAI_2	7RAJ_0
7RAQ_0	7RBU_0	7RBV_0	7RBV_1	7RCO_0	7RCO_1	7RCS_0	7RCS_1	7RD3_0	7RD3_1
7RD4_0	7RD4_1	7RD5_0	7RD5_1	7RD9_0	7RDA_0	7RDJ_0	7RDK_0	7RDL_0	7RDL_1
7RDM_0	7RDW_0	7RDW_1	7RDW_2	7RDW_3	7RE7_0	7RE7_1	7RE9_0	7RE9_1	7REW_0
7REW_1	7RFB_0	7RFB_1	7RFC_0	7RFC_1	7RFP_0	7RFP_1	7RG9_0	7RGP_0	7RK1_0
7RK1_1	7RK2_0	7RK2_1	7RKF_0	7RKM_0	7RKN_0	7RKS_0	7RKS_1	7RKU_0	7RKU_1
7RKU_2	7RKU_3	7RKV_0	7RKV_1	7RKX_0	7RKY_0	7RLV_0	7RLV_1	7RLV_2	7RLW_0
7RLW_1	7RLX_0	7RLY_0	7RLY_1	7RLY_2	7RLZ_0	7RLZ_1	7RM0_0	7RM0_1	7RM0_2
7RM0_3	7RM1_0	7RM1_1	7RM3_0	7RM3_1	7RNJ_0	7RP0_0	7RP2_0	7RP3_0	7RPT_0
7RPT_2	7RPT_3	7RPU_0	7RQ6_0	7RQ6_1	7RQ6_2	7RQP_0	7RQQ_0	7RQR_0	7RQR_1
7RR0_0	7RSN_0	7RSO_0	7RT9_0	7RT9_1	7RTA_0	7RTH_0	7RTH_2	7RTH_3	7RTH_6
7RTH_7	7RU3_0	7RU3_1	7RU4_0	7RU5_0	7RU5_1	7RU8_0	7RW2_0	7RXC_0	7RXD_0
7RXI_0	7RXJ_0	7RXJ_1	7RXL_0	7RXL_1	7RXP_0	7RYC_0	7RYU_0	7RYV_0	7RYV_1
7RYV_2	7RYV_3	7S0B_0	7S0B_1	7S0C_0	7S0C_1	7S0D_0	7S0D_1	7S0D_2	7S0E_0
7S0X_0	7S0X_1	7S11_0	7S11_1	7S11_2	7S11_3	7S13_0	7S13_1	7S3M_0	7S3N_0
7S4G_0	7S4G_1	7S4G_2	7S4G_3	7S4S_0	7S5P_0	7S5Q_0	7S5Q_1	7S5R_0	7S5R_1
7S6C_0	7S6C_1	7S6D_0	7S6D_1	7S6J_0	7S6J_2	7S6K_0	7S6K_2	7S6L_0	7S8G_0
7S8G_1	7S8H_0	7S8H_1	7S8L_0	7S8M_0	7S8N_0	7S8O_0	7S8P_0	7SBD_0	7SBG_0
7SBU_0	7SC1_0	7SC1_1	7SC1_2	7SCG_0	7SCN_0	7SCN_2	7SCO_0	7SCO_1	7SD2_0
7SD2_1	7SD2_2	7SD5_0	7SEG_0	7SEG_1	7SEM_0	7SEN_0	7SFV_0	7SFV_1	7SFV_2
7SFV_3	7SFW_0	7SFW_1	7SFW_2	7SFW_3	7SFX_0	7SFX_1	7SFX_2	7SFX_3	7SG4_0
7SG5_0	7SG6_0	7SGM_0	7SGM_1	7SGM_2	7SHT_0	7SHT_1	7SHU_0	7SHU_1	7SHY_0
7SHY_1	7SHY_2	7SHY_3	7SHZ_0	7SHZ_1	7SHZ_2	7SHZ_3	7SI0_0	7SI0_1	7SI0_2
7SI0_3	7SI2_0	7SI2_1	7SI2_2	7SJM_0	7SJN_0	7SJN_2	7SJO_0	7SJO_1	7SJO_2
7SJP_0	7SJS_0	7SK3_0	7SK3_1	7SK4_0	7SK4_1	7SK5_0	7SK6_0	7SK7_0	7SK8_0
7SK8_1	7SK9_0	7SKZ_0	7SL5_0	7SL5_1	7SL5_2	7SL5_3	7SN1_0	7SN2_0	7SN3_0
7SN3_1	7SN3_2	7SO5_0	7SO7_0	7SO7_1	7SO9_0	7SO9_1	7SO9_3	7SO9_4	7SOA_0
7SOB_0	7SOB_1	7SOB_3	7SOC_0	7SOD_0	7SQ1_0	7SQ1_1	7SQO_0	7SR8_0	7SRS_0
7SRS_1	7ST8_0	7STR_0	7STS_0	7STS_1	7STZ_0	7STZ_1	7SU0_0	7SU0_1	7SU1_0
7SUE_0	7SUE_1	7SUE_2	7SUE_3	7SWD_0	7SWD_1	7SWD_2	7SWN_0	7SWO_0	7SWP_0
7SYY_0	7SYZ_0	7SZU_0	7T01_0	7T0F_0	7T0G_0	7T0I_0	7T0I_1	7T0I_2	7T0I_3
7T0J_0	7T0J_1	7T0J_2	7T0J_3	7T0K_0	7T0K_1	7T0K_2	7T0K_3	7T0R_0	7T0R_1
7T11_0	7T3D_0	7T3M_0	7T3M_1	7T3M_2	7T4Q_0	7T4Q_1	7T4Q_2	7T4R_0	7T4R_1
7T4R_2	7T4R_3	7T4S_0	7T4S_1	7T62_0	7T6S_0	7T6U_0	7T7B_0	7T8W_0	7T9M_0
7T9N_0	7TAS_0	7TAT_0	7TAT_1	7TAT_2	7TB8_0	7TB8_1	7TB8_2	7TB8_3	7TBF_0
7TBF_1	7TC9_0	7TCA_0	7TCA_1	7TCC_0	7TCC_1	7TCC_2	7TCC_3	7TCC_4	7TCC_5
7TCQ_0	7TCQ_1	7TCT_0	7TCT_1	7TD8_1	7TDM_0	7TDN_0	7TE1_0	7TE1_1	7TE4_0
7TE4_1	7TE6_0	7TE6_1	7TE9_0	7TE9_1	7TEB_0	7TEB_1	7TEE_0	7TEE_1	7TEQ_0
7TEQ_1	7TER_0	7TER_1	7TES_0	7TES_1	7TET_0	7TET_1	7TFN_0	7TFN_1	7TFN_2
7THE_0	7THO_0	7THO_1	7THT_0	7THT_1	7THT_2	7TJQ_0	7TJQ_1	7TJQ_2	7TJQ_3
7TJQ_4	7TJQ_5	7TL0_0	7TL0_1	7TL0_2	7TL0_3	7TL0_4	7TL0_5	7TLY_0	7TLZ_0
7TM0_0	7TM0_1	7TMZ_0	7TMZ_1	7TN0_0	7TN0_1	7TN0_2	7TN0_3	7TOW_0	7TOW_1
7TP3_0	7TP4_0	7TPD_0	7TPD_1	7TPG_0	7TPJ_0	7TQA_0	7TQA_1	7TQA_2	7TQB_0
7TTM_0	7TTX_0	7TTY_0	7TUF_0	7TUF_1	7TUG_0	7TUH_0	7TUH_1	7TUS_0	7TUS_1
7TUS_2	7TUS_3	7TUY_0	7TUZ_0	7TXZ_0	7TXZ_1	7TY0_0	7TYV_0	7TYV_1	7TYV_2
7TZ5_0	7TZ5_1	7TZ5_2	7TZG_0	7TZG_1	7TZH_0	7TZH_1	7U04_0	7U09_0	7U0A_0
7U0B_0	7U0C_0	7U0D_0	7U0D_1	7U0E_0	7U0E_1	7U0K_0	7U0Y_0	7U2D_0	7U2E_0
7U2L_0	7U60_0	7U60_1	7U8J_0	7U8L_0	7U8M_0	7U8M_1	7U8M_2	7U8M_3	7U8M_4
7U8M_5	7U9F_1	7U9G_0	7U9G_1	7U9G_2	7U9V_0	7U9V_1	7UAP_0	7UAP_1	7UAQ_0
7UAR_0	7UAR_1	7UAR_2	7UBR_0	7UBR_1	7UCE_0	7UCF_0	7UCF_1	7UCG_0	7UCG_1
7UCG_2	7UCG_3	7UCG_4	7UCG_5	7UCY_0	7UDG_1	7UDH_0	7UDS_0	7UDS_1	7UDS_2
7UE0_0	7UE0_1	7UE9_0	7UEL_0	7UEM_0	7UEM_1	7UEN_0	7UFH_0	7UFH_1	7UH8_1
7UJE_0	7UJE_1	7UJK_1	7UK9_0	7UKO_1	7UKP_0	7UKP_1	7UKT_0	7UKT_1	7UL7_0
7UL7_1	7UL7_2	7UM3_0	7UM3_1	7UM5_0	7UNB_0	7UNB_1	7UPL_0	7UPL_1	7UPW_0
7UPW_1	7UPW_2	7UPX_0	7UR4_0	7UR4_1	7UR4_2	7URA_0	7URC_0	7URD_0	7URE_0
7URF_0	7URQ_0	7URS_0	7USL_0	7UT3_0	7V23_0	7V23_1	7V23_2	7V24_0	7V26_0
7V26_1	7V26_2	7V27_0	7V2A_0	7V2A_1	7V2A_2	7V3G_0	7V3G_1	7V3H_0	7V3H_1
7V3H_2	7V3I_0	7V3I_1	7V3J_0	7V3J_1	7V3L_0	7V3Q_0	7V3Q_1	7V4W_0	7V5J_0
7V5J_1	7V5J_2	7V5K_0	7V5K_1	7V5K_2	7V5N_0	7V5N_1	7V61_0	7V64_0	7V68_0
7V69_0	7V6A_0	7V6N_0	7V6N_1	7V6N_2	7V7K_0	7V8Q_0	7V8Q_1	7V8Q_2	7VAC_0
7VAC_1	7VAC_2	7VAD_0	7VAE_0	7VAF_0	7VAG_0	7VAZ_0	7VAZ_1	7VAZ_2	7VDH_0
7VDL_0	7VDM_0	7VEN_0	7VFX_0	7VGR_0	7VGR_1	7VGS_0	7VGX_0	7VGY_0	7VGZ_0
7VH0_0	7VKT_1	7VL8_0	7VL9_0	7VLA_0	7VMU_0	7VSU_0	7VSU_1	7VSW_0	7VSW_1
7VSW_2	7VSW_3	7VUG_0	7VUX_0	7VUY_0	7VUZ_0	7VV3_0	7VV5_0	7VYR_0	7VYR_1
7VYT_0	7VYT_1	7W0M_0	7W0N_0	7W0O_0	7W0P_0	7W2Z_0	7W53_0	7W55_0	7W56_0
7W57_0	7W71_0	7W71_1	7W9E_0	7WBZ_0	7WC0_0	7WC0_1	7WCD_0	7WCR_0	7WCZ_0
7WD0_1	7WD7_0	7WD7_1	7WD7_2	7WD8_0	7WD9_0	7WD9_1	7WD9_2	7WDF_0	7WDF_1
7WE7_0	7WE7_1	7WE7_2	7WE8_0	7WE9_0	7WE9_1	7WE9_2	7WEA_0	7WEA_1	7WEB_0
7WEB_1	7WEC_0	7WEC_1	7WEC_2	7WED_0	7WEE_0	7WEF_0	7WF7_0	7WGD_0	7WGT_0
7WHZ_0	7WHZ_1	7WHZ_2	7WI0_0	7WI0_1	7WI0_2	7WIC_0	7WIG_0	7WJY_0	7WJY_1
7WJZ_0	7WJZ_1	7WJZ_2	7WJZ_5	7WK0_0	7WK0_1	7WK8_0	7WK9_0	7WK9_1	7WKA_0
7WKD_0	7WKX_0	7WKX_1	7WLC_0	7WLW_0	7WLY_0	7WLY_1	7WLZ_0	7WO4_0	7WO4_1
7WO4_2	7WO4_4	7WO4_5	7WO5_0	7WO5_1	7WO5_2	7WO7_0	7WOA_0	7WOA_1	7WOB_0
7WOB_1	7WOB_2	7WOC_0	7WOG_0	7WON_0	7WP0_0	7WP1_0	7WP2_0	7WP5_0	7WPD_0
7WPE_0	7WPE_2	7WPF_0	7WPF_2	7WPF_4	7WPH_0	7WPH_1	7WPV_0	7WR8_0	7WRL_0
7WRO_0	7WRV_0	7WRZ_0	7WS0_0	7WS1_0	7WS1_2	7WS1_3	7WS2_0	7WS3_0	7WS3_1
7WS3_2	7WS4_0	7WS5_0	7WS5_1	7WS5_2	7WS6_0	7WS7_0	7WS7_1	7WSL_0	7WU9_0
7WUE_0	7WUE_1	7WUH_0	7WUH_1	7WUH_2	7WUI_1	7WUJ_0	7WV9_0	7WVM_0	7WVM_1
7WWL_0	7WWL_1	7WWM_0	7X08_0	7X1M_0	7X1M_1	7X1M_2	7X5H_0	7X6A_0	7X6A_1
7X6A_2	7X6L_0	7X6L_1	7X6L_2	7X6O_0	7X6O_1	7X6O_2	7X7O_0	7X7O_1	7X7O_2
7X7O_3	7X7T_0	7X7T_1	7X7T_2	7X7U_0	7X7U_1	7X7U_2	7X7V_0	7X7V_1	7X7V_2
7X9E_0	7X9E_1	7X9Y_0	7XA3_0	7XAU_0	7XAV_0	7XBD_0	7XCK_0	7XCO_0	7XCO_2
7XCP_0	7XH8_0	7XIC_0	7XJK_0	7XJL_0	7XLT_0	7XMS_0	7XMT_0	7XOD_0	7XOD_2
7XOD_4	7XOW_0	7XQ8_0	7XQ8_1	7XTA_0	7XW6_0	7XW7_0	7Y0G_0	7Y0G_1	7Y0G_2
7Y0G_3	7Y3J_0	7Y7M_0	7YAD_0	7YAD_1	7YDI_0	7YDY_0	7YE9_0	7YE9_1	7YE9_2
7YEG_0	7YEG_1	7YEG_2	7YHK_0	7YMS_0	7YRF_0	7YRH_0	7Z0X_0	7Z0Y_0	7ZBU_0
7ZF3_0	7ZF3_1	7ZF4_1	7ZF5_0	7ZF5_2	7ZF5_3	7ZF6_0	7ZF8_0	7ZF9_0	7ZF9_1
7ZFA_0	7ZFA_1	7ZFA_2	7ZFA_3	7ZFA_4	7ZFA_5	7ZFA_6	7ZFA_7	7ZFB_2	7ZFB_3
7ZFB_4	7ZFB_5	7ZFC_0	7ZFC_2	7ZFD_0	7ZFD_1	7ZFE_1	7ZFE_2	7ZFE_5	7ZFE_6
7ZFF_0	7ZLK_0	7ZLK_1	7ZLK_2	7ZLK_3	7ZLK_4	7ZR7_0	7ZR8_0	7ZR9_0	7ZRC_0
7ZRC_1	7ZRC_2	7ZWF_0	7ZWI_0	7ZWI_1	7ZWM_0	7ZWM_1	7ZWM_2	7ZWM_3	7ZXF_0
7ZXF_1	7ZXG_0	7ZXG_1	7ZXU_1	7ZYI_0	8A1E_0	8A1E_1	8CW9_0	8CW9_1	8CW9_2
8CW9_3	8CW9_4	8CW9_5	8CWV_1	8D36_0	8D6Z_0	8D6Z_1	8D6Z_2	8D6Z_3	8DAD_0
8DAO_0	8DAO_1	8DCC_0	8DCE_0	8DD2_0	8DD2_1	8DF5_0	8DF5_1	8DF5_2	8DF5_3
8DJK_0	8DJM_0	8DKE_0	8DKI_0	8DKM_0	8DKW_0	8DKX_0	8DLR_0	8DLS_0	8DLW_0
8DLW_1	8DLW_2	8DPF_0	8DPG_0	8DPI_0	8DT3_0	8DZH_0	8DZH_1	8DZH_2	8DZI_0
8DZI_1	8DZI_2	8FAB_0	8FAB_1
