# Supplementary material for: abYpap: improvements to the prediction of antibody VH/VL packing using gradient boosted regression
Source: Protein Eng Des Sel. 2023 Nov 28;36:gzad021. doi: 10.1093/protein/gzad021 (PMC10719492; doi:10.1093/protein/gzad021)
Supplement: AF2-test_gzad021 [file af2-test_gzad021.txt]

12E8_0	15C8_0	1A14_0	1A2Y_0	1A3L_0	1A4J_0	1A4K_0	1A6T_0	1A6V_0	1A6V_2
1A6W_0	1A7N_0	1A7O_0	1A7P_0	1A7R_0	1ACY_0	1AD0_0	1AD9_0	1ADQ_0	1AE6_0
1AFV_0	1AHW_0	1AIF_0	1AJ7_0	1AP2_0	1AP2_1	1AQK_0	1AR1_0	1AXS_0	1AXT_0
1AY1_0	1B2W_0	1B4J_0	1BAF_0	1BBJ_0	1BFO_0	1BFV_0	1BOG_0	1BVK_0	1BZ7_0
1C08_0	1C1E_0	1C5B_0	1C5D_0	1CBV_0	1CE1_0	1CF8_0	1CGS_0	1CIC_0	1CIC_1
1CIC_2	1CL7_0	1CLO_0	1CLY_0	1CLZ_0	1CR9_0	1CT8_0	1D5B_0	1D5I_0	1DBA_0
1DEE_0	1DFB_0	1DQJ_0	1DQL_0	1DSF_0	1DVF_1	1E4W_0	1E4X_1	1E6J_0	1EAP_0
1EGJ_0	1EO8_0	1ETZ_0	1EZV_0	1F11_0	1F3D_0	1F4W_0	1F58_0	1F8T_0	1FAI_0
1FBI_0	1FDL_0	1FIG_0	1FJ1_0	1FL3_0	1FL5_0	1FN4_1	1FOR_0	1FPT_0	1FRG_0
1FSK_0	1FVC_0	1FVC_1	1FVD_0	1FVE_0	1G7H_0	1G7I_0	1G7M_0	1G9M_0	1GAF_0
1GC1_0	1GGB_0	1GGI_0	1GHF_0	1GIG_0	1GPO_0	1H0D_0	1HIN_0	1HYS_0	1HZH_0
1I3G_0	1I7Z_0	1I9I_0	1I9R_0	1IAI_0	1IBG_0	1IC4_0	1IC5_0	1IC7_0	1IGC_0
1IGF_0	1IGI_0	1IGM_0	1IGT_0	1IGY_0	1IKF_0	1IL1_0	1IND_0	1IQW_0	1IT9_0
1J1O_0	1J1P_0	1J1X_0	1JFQ_0	1JGU_0	1JHL_0	1JNL_0	1JV5_0	1K4C_0	1KB5_0
1KC5_0	1KCR_0	1KCS_0	1KEL_0	1KEN_0	1KIP_0	1KIQ_0	1KIR_0	1KN2_0	1KNO_0
1L7I_0	1L7T_0	1LK3_0	1LO0_0	1LO4_0	1M71_0	1MAM_0	1MCO_0	1MCP_0	1MHP_0
1MHP_1	1MIM_0	1MLB_0	1MPA_0	1MVU_0	1N4X_0	1N5Y_0	1N64_0	1N7M_0	1N8Z_0
1NAK_0	1NC2_0	1NCA_0	1NCB_0	1NCW_0	1NDG_0	1NDM_0	1NFD_0	1NGW_0	1NJ9_0
1NLD_0	1NMA_0	1NMB_0	1NMC_0	1NSN_0	1OAR_0	1OAX_1	1OB1_0	1OCW_0	1OPG_0
1ORQ_0	1ORS_0	1OSP_0	1OTS_0	1P4I_0	1PG7_2	1PKQ_0	1PLG_0	1Q1J_0	1Q9K_0
1Q9O_0	1QBL_0	1QFU_0	1QGC_0	1QNZ_0	1R24_0	1RHH_0	1RJL_0	1RMF_0	1RZ7_0
1RZ8_0	1SBS_0	1SY6_0	1T04_0	1T4K_0	1T66_0	1TPX_0	1TZG_0	1TZH_0	1TZI_0
1U6A_0	1UA6_0	1UB5_0	1UB6_0	1UJ3_0	1UM4_0	1UWE_0	1UYW_0	1V7M_0	1VFA_0
1VGE_0	1W72_0	1WT5_0	1WZ1_0	1XGP_0	1XGQ_0	1XGR_0	1XGT_0	1XGU_0	1XIW_0
1Y0L_0	1Y18_0	1YEC_0	1YED_0	1YEE_0	1YJD_0	1YNL_0	1YNT_0	1YQV_0	1YY8_0
1Z3G_1	1ZTX_0	2A0L_0	2A1W_0	2A6J_0	2A9M_0	2A9N_0	2A9N_1	2AAB_0	2ADF_0
2AEQ_0	2AGJ_0	2AJ3_0	2AJS_0	2B0S_0	2BDN_0	2BFV_0	2BRR_0	2C1O_1	2CJU_0
2D7T_0	2DD8_0	2DQC_0	2DQD_0	2DQE_0	2DQF_0	2DQG_0	2DQH_0	2DQI_0	2E27_0
2EH7_0	2EIZ_0	2EKS_0	2FAT_0	2FB4_0	2FBJ_0	2FL5_0	2G2R_0	2GCY_0	2GFB_0
2GJZ_0	2H1P_0	2H2P_0	2HH0_0	2HRP_0	2HWZ_0	2I9L_0	2IPT_0	2J4W_0	2JEL_0
2JIX_2	2NR6_0	2NYY_0	2NZ9_0	2O5X_0	2OJZ_0	2OQJ_0	2OR9_1	2OSL_0	2OTU_0
2PCP_0	2QHR_0	2R0L_0	2R4R_0	2R56_0	2UUD_0	2UZI_0	2V17_0	2V7H_2	2VH5_0
2VL5_0	2VWE_0	2VXS_1	2VXU_0	2VXV_0	2W60_0	2W9D_0	2W9E_0	2XA8_0	2XRA_0
2YBR_0	2YBR_1	2YC1_1	2YSS_0	2Z4Q_0	2ZCH_0	2ZJS_0	32C2_0	3A67_0	3A6B_0
3A6C_0	3AAZ_0	3AB0_0	3B9K_0	3BKJ_0	3BKY_0	3BSZ_0	3CFB_0	3CFD_0	3CLE_0
3CLF_0	3CMO_0	3CXD_0	3D9A_0	3DUR_0	3DUS_0	3EO0_0	3EYV_0	3FMG_0	3G5X_0
3G5Z_0	3G6A_0	3GJE_0	3GK8_0	3GNM_0	3GO1_0	3GRW_0	3H0T_0	3HAE_0	3HI5_0
3HNS_0	3HR5_0	3HZM_0	3I2C_0	3I9G_0	3IFP_4	3INU_0	3IVK_0	3IY0_0	3IY1_0
3IY2_0	3IY3_0	3IY4_0	3IY5_0	3IY6_0	3IY7_0	3J2X_0	3J2Y_0	3J70_0	3J8V_0
3J8Z_0	3JAU_0	3JBA_0	3KDM_0	3KJ4_0	3KYM_0	3L5W_0	3L5X_0	3L95_0	3LEV_0
3LH2_3	3LMJ_0	3LS4_0	3M8O_0	3MBX_0	3MCK_0	3MCL_0	3MLW_0	3MLY_0	3MO1_0
3MXV_0	3N9G_0	3NA9_0	3NAA_0	3NAC_0	3NCJ_0	3NCY_0	3NGB_0	3NH7_3	3NN8_2
3NPS_0	3NTC_0	3NZH_0	3O0R_0	3O2D_0	3O2V_0	3O41_2	3O6K_0	3OJD_0	3OKL_0
3OPZ_2	3OZ9_0	3P30_0	3PGF_0	3PNW_0	3PP3_0	3Q3G_0	3Q6G_0	3QHF_0	3QPX_0
3QRG_0	3QUM_0	3QUM_2	3QWO_0	3R08_0	3RA7_0	3RHW_1	3RVT_0	3S62_0	3S88_0
3SGD_0	3U30_0	3U6R_0	3U7W_0	3UJJ_0	3ULS_1	3ULU_0	3UO1_0	3V7A_0	3VG0_0
3VI3_0	3VRL_0	3W11_0	3W2D_0	3WIH_0	3WLW_0	3WSQ_0	3ZL4_0	3ZTJ_0	3ZTJ_1
43C9_0	43CA_0	4AEI_0	4AT6_0	4BKL_0	4CNI_0	4D9L_0	4D9R_1	4DAG_0	4DCQ_0
4DGI_0	4DGV_0	4DTG_0	4EOW_0	4ERS_0	4EVN_0	4F2M_1	4F33_0	4F37_0	4F57_0
4FAB_0	4FFY_0	4FFZ_0	4FP8_0	4FQH_0	4FQQ_4	4G3Y_0	4G5Z_0	4G6A_0	4G6F_0
4G6K_0	4GLR_0	4GMS_0	4GSD_0	4GXU_0	4GXU_1	4H20_0	4HC1_0	4HDI_0	4HFU_0
4HFW_0	4HG4_2	4HG4_4	4HG4_7	4HIX_0	4HJG_0	4HLZ_0	4HPY_0	4HS8_0	4HXA_0
4I18_1	4I2X_0	4I3R_0	4I77_0	4IDJ_0	4IJ3_0	4IMK_0	4IML_0	4J6R_0	4J8R_0
4JAM_1	4JFY_2	4JFZ_0	4JG0_0	4JHA_0	4JN1_0	4JO1_0	4JO3_0	4JPI_1	4JPK_0
4JPW_0	4JY4_0	4K3J_0	4K8R_0	4KAQ_0	4KQ3_0	4KQ4_0	4KUC_1	4KUZ_0	4KVC_0
4KY1_0	4KZD_0	4L5F_0	4LCI_0	4LEX_0	4LF3_0	4LLU_0	4LLY_0	4LMQ_1	4LSS_0
4M43_0	4M5Y_1	4M61_0	4M62_0	4M7J_0	4M7K_0	4MA3_0	4MHH_0	4MWF_1	4MXW_0
4N8C_0	4NCC_0	4NJA_0	4NKD_0	4NKI_0	4NKM_0	4NKO_0	4NM4_1	4NNP_0	4NP4_1
4NPY_1	4NUG_0	4NWT_0	4O02_0	4O51_0	4OAW_0	4ODT_0	4ODV_0	4ODX_0	4ODX_1
4OII_1	4OKV_0	4OLU_0	4OLV_0	4OLW_0	4OLX_0	4OLZ_0	4OM0_0	4OM1_0	4OQT_0
4OT1_0	4OZ4_0	4P3C_0	4PS4_0	4PTT_0	4PY8_0	4Q2Z_0	4Q6I_0	4QHL_0	4QHN_0
4QNP_0	4QTH_1	4QWW_0	4QXG_0	4QXT_0	4QXU_0	4R0L_0	4R0L_1	4R4B_0	4R7D_0
4R7N_0	4R8W_0	4R90_0	4R97_0	4RAU_0	4RAV_0	4RAV_1	4RIS_0	4RRP_1	4S1S_0
4TPR_0	4TUO_1	4U0R_0	4UAO_0	4UIM_0	4UOK_0	4UOM_0	4UT6_0	4UT6_1	4UT9_0
4UTA_0	4UU9_0	4UU9_1	4WUK_0	4X4X_0	4XAK_0	4XP1_0	4XP4_0	4XTR_1	4XVJ_0
4XVS_0	4XX1_1	4Y5V_0	4Y5V_1	4Y5X_0	4Y5X_3	4YBQ_0	4YDJ_0	4YDK_0	4YDL_0
4YE4_0	4YGV_0	4YHL_0	4YHN_0	4YPG_0	4YQX_0	4YUE_0	4YWG_2	4YZF_0	4Z5R_6
4ZS6_0	4ZS7_0	4ZSO_0	4ZTO_0	5A3I_0	5ALB_0	5ANY_0	5B4M_0	5B8C_0	5BJZ_1
5BK0_0	5BK1_0	5BK2_1	5BMF_0	5BVJ_0	5BZD_0	5BZW_0	5C0R_0	5C8J_2	5CBA_0
5CBA_1	5CBE_1	5CD3_0	5CEX_1	5CP3_0	5CP7_0	5CWS_0	5D7S_0	5D93_1	5DHV_0
5DLM_0	5DMI_0	5DQD_0	5DR5_0	5DRZ_0	5DYO_1	5E8E_0	5E94_0	5EII_1	5EPM_0
5EZI_0	5F3B_0	5F7E_0	5FB8_0	5FHB_0	5GGQ_0	5GGS_0	5GGV_0	5GHW_0	5GRJ_0
5GRV_0	5GS0_0	5GS0_4	5GS0_5	5GS1_8	5GZ0_0	5H2B_0	5H35_0	5H37_0	5HBT_0
5HI3_0	5I19_0	5I1A_0	5I1E_0	5I1L_1	5I5K_0	5I66_0	5I8C_0	5I8K_0	5I8O_0
5ICY_0	5IQ7_0	5ITB_0	5J3D_0	5JHL_0	5JO4_1	5JOF_3	5JOP_2	5JUE_0	5JZ7_0
5K8A_0	5K9J_0	5K9Q_0	5KEL_0	5KEL_1	5KEM_0	5KEN_0	5KQV_1	5KVD_0	5KVF_0
5KVG_0	5KVL_0	5LBS_0	5LDN_0	5LQB_0	5M63_0	5MHR_4	5MU2_2	5MVZ_0	5MYO_0
5MYX_0	5N0A_0	5N4G_0	5N7W_0	5NBW_0	5NGV_0	5NH3_0	5NHR_0	5NHR_1	5NJ6_0
5NJG_0	5NMV_0	5NYX_0	5O14_0	5O4G_0	5O6V_0	5OB5_0	5OCC_0	5OCK_0	5OD8_0
5OTJ_0	5SY8_0	5T1D_0	5T29_0	5T33_0	5T3X_0	5TBD_0	5TE4_0	5TFS_0	5TFW_0
5TH9_1	5TL5_0	5TLJ_1	5TPP_0	5TQA_0	5TR1_0	5TRP_0	5TUD_1	5TZT_0	5U3D_0
5U3J_0	5U3M_0	5U3N_0	5U3O_0	5U3P_0	5U4R_0	5U8Q_0	5UBY_0	5UCB_0	5UEK_0
5UEL_0	5UEM_0	5UG0_0	5UKN_0	5UKO_0	5UMI_0	5UMI_1	5UMN_0	5UOE_0	5UOE_2
5UOE_3	5UOE_4	5UTZ_1	5V6L_0	5V6M_0	5VAG_0	5VEB_0	5VKK_1	5VN3_0	5VN8_0
5VOB_0	5VR9_1	5VSI_0	5VTA_0	5VZX_0	5W05_0	5W08_0	5W1K_1	5W2B_0	5W3E_0
5W6C_0	5W6G_0	5W9H_0	5WB9_0	5WCA_0	5WCC_1	5WHJ_0	5WK3_0	5WKO_0	5WKZ_0
5WL2_0	5WNA_0	5WUV_0	5X0T_0	5X5X_0	5XAJ_0	5XAJ_2	5XBM_0	5XCQ_0	5XCT_0
5XCU_0	5XCV_1	5XCX_0	5XHV_0	5XJ3_0	5XJ4_0	5XJM_0	5XMH_0	5XWD_0	5Y9F_0
5YE3_0	5YE4_0	5YHL_0	5YOY_0	5YUP_0	5YY5_0	5YY5_1	5ZIA_0	5ZMJ_0	5ZV3_0
6A0X_0	6A3W_0	6A4K_0	6A78_0	6A78_1	6A79_0	6A9K_0	6AD0_0	6AL0_0	6AL4_1
6APC_0	6AQ7_0	6ATT_0	6AVN_0	6AXK_0	6AYZ_0	6AZM_0	6B08_0	6B0G_0	6B0H_0
6B0N_1	6B0W_0	6B14_0	6B5L_0	6B5N_0	6B70_0	6BA5_0	6BB4_0	6BDZ_0	6BIT_1
6BLA_0	6BQB_0	6BSP_0	6BT3_0	6BZU_1	6BZV_1	6BZW_2	6C5J_0	6CBV_0	6CDM_0
6CDO_0	6CDP_0	6CEZ_0	6CHB_1	6CHB_2	6CJK_1	6CMO_0	6CNJ_0	6CR1_0	6CRQ_0
6CT7_1	6CWT_0	6CXC_0	6D0U_0	6D0X_0	6D6T_1	6D9G_0	6DB5_0	6DB6_0	6DB7_1
6DC3_0	6DC8_0	6DC9_0	6DCQ_0	6DCV_0	6DDR_0	6DDV_0	6DF1_0	6DF2_2	6DFG_0
6DFH_0	6DFI_0	6DID_0	6DKJ_0	6DLA_0	6DLB_0	6DN0_0	6DW2_0	6DZL_0	6DZM_0
6DZN_0	6DZR_0	6DZV_0	6E4X_0	6E56_0	6E65_0	6EDU_1	6ELJ_0	6ELU_0	6EV1_4
6F7T_0	6FAB_0	6FG1_0	6FG2_0	6FGB_0	6FLA_1	6FOE_0	6FY0_1	6FY3_0	6GG0_0
6GHG_0	6GK7_0	6GK8_0	6GLW_1	6GLX_0	6GV4_0	6H3H_0	6H3T_0	6H3U_0	6H3U_1
6HGA_0	6HJP_0	6I9I_1	6IAP_0	6IDG_0	6IEC_0	6IEK_0	6II8_0	6IUV_0	6IVZ_0
6IW2_0	6J11_0	6J5D_0	6J9O_0	6JEP_0	6JJP_0	6K0Y_0	6K7O_0	6KO5_0	6KYZ_0
6KZ0_0	6L62_0	6L8T_0	6LBH_0	6LCS_0	6LDX_0	6LDY_0	6LGW_1	6LHQ_0	6LHT_0
6LKT_0	6LN2_0	6LRA_0	6LXI_0	6LXK_0	6M3C_0	6MAR_1	6MB3_0	6MED_1	6MEE_1
6MEG_0	6MG7_0	6MID_0	6MJZ_0	6MLM_0	6MNS_0	6MQM_0	6MQR_0	6MQS_0	6MWN_0
6MY4_0	6MY5_0	6MYY_0	6N4Q_0	6N5B_0	6N5D_0	6N5E_0	6N6B_0	6N7J_0	6N81_1
6NB3_1	6NB4_0	6NB6_0	6NB8_0	6NC2_0	6NF5_0	6NFC_1	6NFN_5	6NI2_0	6NIP_0
6NIS_0	6NIU_0	6NN3_0	6NUZ_0	6NV0_0	6O23_0	6O24_0	6O29_1	6O3A_0	6O3G_0
6OE4_0	6OEL_0	6OGX_0	6OHG_0	6OKM_0	6OKP_0	6OKQ_0	6OL5_1	6OL6_1	6OL6_2
6OL7_0	6OL7_1	6OL7_2	6OL7_4	6OLP_0	6OLP_1	6OPA_1	6OPQ_0	6ORN_0	6ORO_0
6ORP_0	6ORQ_0	6OSH_0	6OSV_0	6OT0_0	6OUS_0	6OZC_0	6P60_0	6P62_0	6P65_0
6P67_0	6P79_0	6P9I_0	6PCI_0	6PCI_3	6PDU_0	6PE9_4	6PEF_0	6PEH_0	6PHB_0
6PHC_1	6PLK_1	6PPG_0	6PV7_0	6PWU_0	6PZW_0	6PZY_0	6PZZ_0	6Q0E_0	6Q0H_0
6Q18_0	6Q19_0	6Q1J_0	6QCU_0	6QD7_0	6QD8_0	6QIG_0	6QNK_0	6QU9_1	6R2S_0
6RCO_0	6RCV_1	6RLM_4	6S3T_0	6S5A_0	6S8D_0	6S8I_0	6S8J_0	6SNC_0	6SNH_0
6T3J_0	6TNP_0	6TXZ_2	6TYB_0	6TYS_0	6U02_0	6U1N_0	6U1T_0	6U3I_0	6U3Z_0
6U59_0	6U6U_0	6U8D_0	6U8K_0	6U9S_0	6UCF_0	6UDK_1	6UJ9_0	6UJB_0	6UKJ_0
6ULF_0	6UM5_0	6UM6_0	6UM7_0	6UMH_0	6UMX_0	6UOE_0	6UR5_0	6URM_0	6USF_0
6UTE_0	6UUD_0	6UVO_0	6V4P_0	6VBP_1	6VC9_0	6VCA_0	6VCA_3	6VEP_0	6VEP_1
6VEP_2	6VEP_3	6VI1_0	6VJT_0	6VKN_0	6VLR_0	6VLR_1	6VN0_0	6VN1_0	6VO0_0
6VO1_0	6VOS_0	6VPX_0	6VPX_2	6VRH_0	6VRQ_0	6VRY_0	6VTW_0	6VUG_0	6VX4_0
6VY2_0	6VYH_0	6W00_0	6W05_0	6W16_0	6W41_0	6W4V_0	6W51_0	6W5D_1	6W73_0
6WDS_0	6WFY_0	6WG0_0	6WH9_2	6WIK_0	6WIO_0	6WIY_0	6WJ0_0	6WM9_0	6WN1_2
6WN4_1	6WNO_1	6WO3_0	6WOZ_0	6WS6_0	6WW5_0	6WXL_0	6WYR_1	6WYT_0	6WZM_1
6WZT_0	6X1S_0	6X1T_0	6X1U_0	6X3S_0	6X4T_0	6X58_0	6X5B_0	6X78_1	6X87_0
6X8P_0	6X9R_0	6XC4_0	6XCJ_0	6XCM_0	6XE1_0	6XEY_0	6XGC_0	6XKQ_0	6XOB_0
6XOC_0	6XPR_0	6XPY_0	6XPZ_0	6XQ0_0	6XQ4_0	6XRJ_1	6XTG_0	6XUK_0	6XXV_0
6Y1L_0	6Y97_0	6Y9B_0	6YE3_0	6YWC_1	6YWD_0	6YX9_0	6Z2L_0	6Z3P_0	6Z3Q_0
6Z7X_0	6ZEC_0	6ZVF_0	7A5S_0	7AKD_0	7BEK_0	7BEL_2	7BEM_0	7BM5_4	7BPK_0
7BQ5_0	7BWJ_0	7C01_0	7C2L_0	7C4S_0	7C6A_0	7CAH_0	7CAK_0	7CBP_0	7CGW_0
7CH4_0	7CHF_0	7CHH_0	7CHP_0	7CJF_0	7CN2_0	7CWL_0	7CWN_0	7CWS_0	7CWT_0
7CYH_0	7CZQ_0	7CZR_0	7CZT_0	7CZU_0	7CZX_0	7CZY_0	7D0B_0	7D0C_0	7D4G_0
7DC7_0	7DCC_0	7DFP_0	7DJZ_0	7DK4_0	7DNH_0	7DNK_0	7DNL_0	7DPM_0	7DQ7_0
7DR4_3	7DX4_0	7DZY_0	7E8C_0	7E8C_1	7E8C_2	7EAN_0	7EBR_0	7EBZ_0	7EC5_0
7EJ4_0	7EJ5_0	7JGJ_0	7JKS_0	7JKT_0	7JLK_1	7JLK_2	7JN5_0	7JV2_0	7JVA_0
7JVC_0	7JX3_1	7JX3_2	7K3Q_0	7K43_0	7K75_0	7K8O_0	7K8S_0	7K8W_0	7K8X_0
7K8Z_0	7K90_0	7KC1_0	7KDD_0	7KEJ_0	7KEW_0	7KEX_0	7KF9_0	7KFB_0	7KFH_0
7KFV_0	7KFW_0	7KFX_0	7KFY_0	7KHF_0	7KI4_0	7KI6_0	7KLG_0	7KLH_0	7KM6_0
7KMI_0	7KQB_0	7KQH_1	7KS9_0	7KYL_0	7L2C_0	7L2D_0	7L2E_0	7L2F_0	7L3N_0
7L56_0	7L58_0	7L6M_0	7LAB_0	7LBE_0	7LBE_1	7LBF_0	7LCN_0	7LD1_0	7LDD_0
7LJR_0	7LKA_1	7LKF_0	7LL1_0	7LM9_0	7LO6_0	7LOK_0	7LOK_1	7LOP_1	7LQV_0
7LS9_0	7LSS_0	7LUC_0	7LUC_3	7LUD_0	7LXX_0	7LXY_0	7LY0_0	7LY3_0	7M3I_0
7M52_0	7M6E_0	7M6G_0	7M6H_0	7M6I_0	7M7B_0	7M7W_2	7M8J_0	7MJS_0	7MKM_0
7ND7_0	7ND8_0	7NKS_0	7NTC_0	7O7F_0	7O9S_0	8FAB_1
