# Supplementary material for: abYpap: improvements to the prediction of antibody VH/VL packing using gradient boosted regression
Source: Protein Eng Des Sel. 2023 Nov 28;36:gzad021. doi: 10.1093/protein/gzad021 (PMC10719492; doi:10.1093/protein/gzad021)
Supplement: encoding_gzad021 [file encoding_gzad021.txt]

# Matrix for the amino acids. This is a 20 X 5 matrix.
# The first column gives the one letter code for the amino acid.
# The 20 rows represent the Amino acids while the four columns represent:
#
# 1. Size of amino acid - Number of atoms in side chain
# 2. Size of amino acid - Shortest path traceable from CA to the atom farthest away from it.
# 3. Hydrophobicity.
# 4. Charge.
#

A	1	1	0.250	0
V	3	2	0.540	0
L	4	3	0.530	0
I	4	3	0.730	0
P	3	4	-0.07	0
M	4	4	0.26	0
F	7	5	0.610	0
W	10	6	0.370	0
G	0	0	0.160	0
S	2	2	-0.26	0
T	3	2	-0.18	0
C	2	2	0.04	0
N	4	3	-0.64	0
Q	5	4	-0.69	0
Y	8	6	0.02	0
D	4	3	-0.72	-1
E	5	4	-0.62	-1
K	5	5	-1.1	1
R	7	6	-1.8	1
H	6	4	-0.4	0.5
-	0	0	0	0
