# Supplementary material for: abYpap: improvements to the prediction of antibody VH/VL packing using gradient boosted regression
Source: Protein Eng Des Sel. 2023 Nov 28;36:gzad021. doi: 10.1093/protein/gzad021 (PMC10719492; doi:10.1093/protein/gzad021)
Supplement: ValidationSet_gzad021 [file validationset_gzad021.txt]

1UB6_0	1UB6_1	2I9L_3	2JB6_2	2JIX_3	2JIX_5	2OQJ_3	2YC1_0	2YC1_1	3AUV_5
3CSY_2	3EO1_3	3FKU_4	3FKU_5	3GK8_0	3IY2_0	3IY4_0	3IY6_0	3JCC_0	3PNW_3
3Q3G_3	3QA3_3	4CAD_3	4FQ1_0	4FQ2_0	4FQC_0	4HG4_7	4JO1_2	4JY4_0	4JY5_0
4JY6_0	4JY6_1	4JZO_3	4R26_0	4RAU_3	4Y5X_3	5AAW_7	5C8J_1	5CEY_0	5CEY_1
5E94_1	5F3H_2	5IG7_3	5JNY_0	5JNY_1	5JR1_0	5JW4_5	5KOV_7	5MUB_2	5MV3_2
5MV4_2	5TBD_2	5TBD_3	5TKJ_3	5V6L_2	5VJQ_3	5WOB_7	5XJ3_3	5Y9F_8	5YD3_3
5YD4_3	5YOY_4	6A3W_3	6B3M_1	6B3M_3	6BIT_0	6BLI_3	6BZU_3	6BZV_3	6BZW_3
6CA9_0	6CA9_1	6CHB_4	6CHB_5	6CW3_0	6CWD_1	6FXN_4	6IKM_7	6K68_0	6K68_3
6KN9_2	6LDY_2	6MQM_3	6O25_1	6O25_2	6O2A_3	6O2B_3	6O3B_1	6P3R_0	6P3S_0
6P60_3	6PEH_2	6RLO_3	6VYV_3	6W09_3	6W1C_3	6X1S_4	6X1S_6	6X1T_6	6X1T_8
6X1U_2	6XOB_2	7AHV_0	7DK2_3	7DPM_3	7E88_3	7F6Y_0	7F6Z_0	7FAH_0	7FAH_1
7FBI_0	7FBI_1	7FGJ_0	7FGK_0	7FGL_0	7FGR_0	7FJC_0	7NKS_2	7OW1_0	7OXN_0
7PHS_0	7PI3_3	7PI3_4	7PI3_5	7PKL_0	7QTI_0	7QTI_1	7QTI_2	7QTI_3	7QTJ_0
7QTJ_1	7QTK_0	7QVM_0	7R0C_0	7R0J_0	7RA7_0	7RA7_2	7RE7_0	7RE7_1	7RE9_0
7RE9_1	7RPT_0	7RPT_2	7RPT_3	7RPU_0	7RU3_0	7RU3_1	7RU4_0	7RU5_0	7RU5_1
7RU8_0	7SBD_0	7SBG_0	7SCN_0	7SCN_2	7SCO_0	7SCO_1	7SD2_0	7SD2_1	7SD2_2
7SFV_2	7SFW_2	7SHY_1	7SHZ_0	7SI0_3	7SJM_0	7SJN_0	7SJN_2	7SJO_0	7SJO_1
7SJO_2	7SJP_0	7SK3_0	7SK3_1	7SK4_0	7SK4_1	7SK5_0	7SK6_0	7SK7_0	7SK8_0
7SK8_1	7SK9_0	7SKZ_0	7SL5_0	7SL5_1	7SL5_2	7SL5_3	7SRS_0	7SRS_1	7STR_0
7STS_0	7STS_1	7SUE_0	7SUE_1	7SUE_2	7SUE_3	7SZU_0	7T3M_0	7T3M_1	7T3M_2
7T7B_0	7T9M_0	7T9N_0	7TCQ_0	7TCQ_1	7TCT_0	7TCT_1	7TD8_1	7THO_0	7THO_1
7TJQ_0	7TJQ_1	7TJQ_2	7TJQ_3	7TJQ_4	7TJQ_5	7TL0_0	7TL0_1	7TL0_2	7TL0_3
7TL0_4	7TL0_5	7TMZ_0	7TMZ_1	7TPD_0	7TPD_1	7TUF_0	7TUF_1	7TUG_0	7TUH_0
7TUH_1	7TZ5_0	7TZ5_1	7TZ5_2	7U04_0	7U09_0	7U0A_0	7U0E_0	7U0E_1	7U0K_0
7U0Y_0	7U60_0	7U60_1	7U9F_1	7U9G_0	7U9G_1	7U9G_2	7U9V_0	7U9V_1	7UBR_0
7UBR_1	7UCE_0	7UCF_0	7UCF_1	7UCG_0	7UCG_1	7UCG_2	7UCG_3	7UCG_4	7UCG_5
7UCY_0	7UDG_1	7UDH_0	7UE0_0	7UE0_1	7UEL_0	7UEM_0	7UEM_1	7UEN_0	7UFH_0
7UFH_1	7UH8_1	7UJE_0	7UJE_1	7UJK_1	7UK9_0	7UKO_1	7UKP_0	7UKP_1	7UKT_0
7UKT_1	7UM3_0	7UM3_1	7UM5_0	7UNB_0	7UNB_1	7UPL_0	7UPL_1	7UPW_0	7UPW_1
7UPW_2	7UPX_0	7URA_0	7URC_0	7URD_0	7URE_0	7URF_0	7USL_0	7UT3_0	7V23_0
7V23_1	7V23_2	7V24_0	7V27_0	7V3L_0	7V3Q_0	7V3Q_1	7V4W_0	7V5J_0	7V5J_1
7V5J_2	7V5K_0	7V5K_1	7V5K_2	7V64_0	7V6N_0	7V6N_1	7V6N_2	7V7K_0	7V8Q_0
7V8Q_1	7V8Q_2	7VAC_0	7VAC_1	7VAC_2	7VAZ_0	7VAZ_1	7VAZ_2	7VEN_0	7VFX_0
7VGR_0	7VGR_1	7VGS_0	7VKT_1	7W0M_0	7W0N_0	7W0O_0	7W0P_0	7W71_0	7W71_1
7WBZ_0	7WC0_0	7WC0_1	7WCD_0	7WGD_0	7WGT_0	7WJY_0	7WJY_1	7WJZ_0	7WJZ_1
7WJZ_2	7WJZ_5	7WK0_0	7WK0_1	7WLW_0	7WO4_0	7WO4_1	7WO4_2	7WO4_4	7WO4_5
7WO5_0	7WO5_1	7WO5_2	7WO7_0	7WOA_0	7WOA_1	7WOB_0	7WOB_1	7WOB_2	7WOC_0
7WOG_0	7WON_0	7WP0_0	7WP1_0	7WP2_0	7WP5_0	7WSL_0	7WU9_0	7X1M_0	7X1M_1
7X1M_2	7X5H_0	7X6A_0	7X6A_1	7X6A_2	7X6O_2	7X7T_0	7X7T_1	7X7T_2	7X7U_0
7X7U_1	7X7U_2	7X7V_0	7X7V_1	7X7V_2	7X9Y_0	7XA3_0	7XAU_0	7XAV_0	7XBD_0
7XCK_0	7XCO_0	7XCO_2	7XCP_0	7XH8_0	7XJK_0	7XJL_0	7XMS_0	7XMT_0	7XOW_0
7XQ8_0	7XQ8_1	7XTA_0	7XW6_0	7XW7_0	7Y0G_0	7Y0G_1	7Y0G_2	7Y0G_3	7Y3J_0
7Y7M_0	7YAD_0	7YAD_1	7YDI_0	7YDY_0	7YE9_0	7YE9_1	7YE9_2	7YEG_0	7YEG_1
7YEG_2	7YHK_0	7YMS_0	7YRF_0	7YRH_0	7ZBU_0	7ZFA_0	7ZFA_1	7ZFA_2	7ZFA_3
7ZFA_4	7ZFA_5	7ZFA_6	7ZFA_7	7ZLK_0	7ZLK_1	7ZLK_2	7ZLK_3	7ZLK_4	7ZXU_1
7ZYI_0	8A1E_0	8A1E_1	8CW9_0	8CW9_1	8CW9_2	8CW9_3	8CW9_4	8CW9_5	8CWV_1
8D36_0	8D6Z_0	8D6Z_1	8D6Z_2	8D6Z_3	8DAD_0	8DAO_0	8DAO_1	8DCC_0	8DCE_0
8DD2_0	8DD2_1	8DF5_0	8DF5_1	8DF5_2	8DF5_3	8DJK_0	8DJM_0	8DKE_0	8DKI_0
8DKM_0	8DKW_0	8DKX_0	8DLR_0	8DLS_0	8DLW_0	8DLW_1	8DLW_2	8DPF_0	8DPG_0
8DPI_0	8DT3_0	8DZH_0	8DZH_1	8DZH_2	8DZI_0	8DZI_1	8DZI_2
